# Supplementary material for: Comprehensive Assessment of Initial Adaptation of Extended-Spectrum β-Lactamase–Positive ST131 Escherichia coli to Carbapenem Exposure
Source: J Infect Dis. 2024 Nov 27;231(4):e685–96. doi: 10.1093/infdis/jiae587 (PMC11998557; doi:10.1093/infdis/jiae587)
Supplement: jiae587_Supplementary_Data [file jiae587_supplementary_data.zip]

Archive with 4 entries (4 files):
- SUPPLEMENTAL METHODS_revision_clean.docx
- SUPPLEMENTAL METHODS_revision_track_changes.docx
- Supplemental_figures_revision_clean.docx
- Supplementary_table_FINAL_revision.xlsm
