# Supplementary material for: Comprehensive Assessment of Initial Adaptation of Extended-Spectrum β-Lactamase–Positive ST131 Escherichia coli to Carbapenem Exposure
Source: J Infect Dis. 2024 Nov 27;231(4):e685–96. doi: 10.1093/infdis/jiae587 (PMC11998557; doi:10.1093/infdis/jiae587)
Supplement: jiae587_Supplementary_Data [file jiae587_supplementary_data.zip › Supplementary_table_FINAL_revision.xlsm]

## Sheet: Table_S1
Supplemental Table 1: Clinical and Molecular Data for ST131 Isolates Collected from 2013 to 2020
Sample ID	ST131 Hierarchical Subclade	AMR Category	ESBL Gene Context	Plasmid Type	Transposon	Insertion Sequence	ESBL Category	Other ESBL	ESBL Gene Copy Number Variant (CNV)	OXA-1	OXA-1 Gene Copy Number Variant	Clade	Cladal Description	Serotype	Fimtype	gyrA Mutation	parC Mutation	parE Mutation	papG-II	ompC Mutation Type	ompC Mutation	ompF Mutation Type	ompF Mutation	Isolate Collection Date	DeID Record	amksir	amcsir	ampsir	samsir	atmsir	fepsir	ctxsir	cpdsir	cazsir	czasir	crosir	cipsir	cstsir	etpsir	gensir	ipmsir	lvxsir	memsir	mvbsir	tzpsir	tgcsir	tobsir	sxtsir	tetsir
MB078	1	ESC-R	plasmid	NA	NA	IS26	CTX-M-27	NA	0.912601	None	NA	C1-M27	H30R1 C1-M27 / C1-M27	O25b:H4	fimH30	S83L/D87N	S80I/E84V	I529L	NA	WT	WT	WT	WT	2013-08-23	470	Susceptible	Not Reported	Resistant	Susceptible	Resistant	Resistant	Resistant	Resistant	Resistant	Not Reported	Resistant	Resistant	Not Reported	Susceptible	Susceptible	Susceptible	Resistant	Susceptible	Not Reported	Susceptible	Susceptible	Susceptible	Resistant	Not Reported
MB10080	1	ESC-R	plasmid	NA	NA	IS26	CTX-M-27	NA	2.0797	None	NA	C1-M27	H30R1 C1-M27 / C1-M27	O25b:H4	fimH30	S83L/D87N	S80I/E84V	I529L	NA	WT	WT	WT	WT	2020-03-10	5754	Susceptible	Not Reported	Not Reported	Susceptible	Resistant	Resistant	Not Reported	Not Reported	Resistant	Not Reported	Resistant	Resistant	Not Reported	Susceptible	Not Reported	Not Reported	Not Reported	Susceptible	Not Reported	Susceptible	Not Reported	Susceptible	Not Reported	Not Reported
MB10186	1	ESC-R	plasmid	NA	NA	IS26	CTX-M-27	NA	1.66587	None	NA	C1-M27	H30R1 C1-M27 / C1-M27	O25b:H4	fimH30	S83L/D87N	S80I/E84V	I529L	NA	WT	WT	WT	WT	2020-04-11	5105	Susceptible	Not Reported	Not Reported	Susceptible	Resistant	Susceptible Dose Dependent	Not Reported	Not Reported	Resistant	Not Reported	Resistant	Resistant	Not Reported	Susceptible	Not Reported	Not Reported	Not Reported	Susceptible	Not Reported	Susceptible	Not Reported	Susceptible	Not Reported	Not Reported
MB10327	1	ESC-R	plasmid	NA	non-PCT	IS26	Other	CTX-M-134	7.30749	None	NA	C1-M27	H30R1 C1-M27 / C1-M27	O25b:H4	fimH30	S83L/D87N	S80I/E84V	I529L	NA	WT	WT	WT	WT	2020-05-10	758	Susceptible	Intermediate	Resistant	Resistant	Resistant	Susceptible Dose Dependent	Resistant	Resistant	Resistant	Not Reported	Resistant	Resistant	Not Reported	Susceptible	Resistant	Susceptible	Resistant	Susceptible	Not Reported	Susceptible	Not Reported	Intermediate	Resistant	Not Reported
MB11060	1	ESC-R	plasmid	NA	NA	IS26	CTX-M-27	NA	1.04901	None	NA	C1-M27	H30R1 C1-M27 / C1-M27	O25b:H4	fimH30	S83L/D87N	S80I/E84V	I529L	NA	WT	WT	WT	WT	2020-10-02	5973	Susceptible	Not Reported	Not Reported	Resistant	Resistant	Susceptible Dose Dependent	Not Reported	Not Reported	Resistant	Not Reported	Resistant	Resistant	Not Reported	Susceptible	Not Reported	Not Reported	Not Reported	Susceptible	Not Reported	Susceptible	Not Reported	Susceptible	Not Reported	Not Reported
MB11284	1	ESC-R	plasmid	NA	NA	IS26	CTX-M-27	NA	0.711299	None	NA	C1-M27	H30R1 C1-M27 / C1-M27	O25b:H4	fimH30	S83L/D87N	S80I/E84V	I529L	NA	WT	WT	WT	WT	2020-11-07	5973	Susceptible	Not Reported	Not Reported	Resistant	Resistant	Resistant	Not Reported	Not Reported	Not Reported	Not Reported	Resistant	Resistant	Not Reported	Susceptible	Not Reported	Not Reported	Not Reported	Susceptible	Not Reported	Susceptible	Not Reported	Susceptible	Not Reported	Not Reported
MB2597	1	ESC-R	plasmid	NA	NA	IS26	CTX-M-27	NA	1.22765	None	NA	C1-M27	H30R1 C1-M27 / C1-M27	O25b:H4	fimH30	S83L/D87N	S80I/E84V	I529L	NA	WT	WT	WT	WT	2016-08-31	2559	Susceptible	Susceptible	Resistant	Susceptible	Susceptible	Susceptible	Resistant	Resistant	Resistant	Not Reported	Resistant	Resistant	Not Reported	Susceptible	Susceptible	Susceptible	Resistant	Susceptible	Not Reported	Susceptible	Not Reported	Susceptible	Resistant	Not Reported
MB2951	1	ESC-R	plasmid	F2:A1:B1	non-PCT	IS26	CTX-M-27	NA	1.67031	None	NA	C1-M27	H30R1 C1-M27 / C1-M27	O25b:H4	fimH30	S83L/D87N	S80I/E84V	I529L	NA	WT	WT	WT	WT	2016-12-02	2330	Susceptible	Susceptible	Resistant	Susceptible	Susceptible	Susceptible	Resistant	Resistant	Resistant	Not Reported	Resistant	Resistant	Not Reported	Susceptible	Susceptible	Susceptible	Resistant	Susceptible	Not Reported	Susceptible	Not Reported	Susceptible	Resistant	Not Reported
MB3565	1	ESC-R	plasmid	F2:A1:B1	non-PCT/PCT	IS26	CTX-M-27	NA	8.26127	None	NA	C1-M27	H30R1 C1-M27 / C1-M27	O25b:H4	fimH30	S83L/D87N	S80I/E84V	I529L	NA	WT	WT	WT	WT	2017-04-18	3797	Susceptible	Susceptible	Resistant	Intermediate	Resistant	Resistant	Resistant	Resistant	Resistant	Not Reported	Resistant	Resistant	Not Reported	Susceptible	Susceptible	Susceptible	Resistant	Susceptible	Not Reported	Intermediate	Not Reported	Susceptible	Resistant	Not Reported
MB3567	1	ESC-R	plasmid	NA	NA	IS26	CTX-M-27	NA	0.543395	None	NA	C1-M27	H30R1 C1-M27 / C1-M27	O25b:H4	fimH30	S83L/D87N	S80I/E84V	I529L	NA	WT	WT	WT	WT	2017-04-18	3781	Susceptible	Susceptible	Resistant	Susceptible	Resistant	Susceptible	Resistant	Resistant	Susceptible	Not Reported	Resistant	Resistant	Not Reported	Susceptible	Susceptible	Susceptible	Resistant	Susceptible	Not Reported	Susceptible	Not Reported	Susceptible	Susceptible	Not Reported
MB362	1	ESC-R	plasmid	NA	NA	IS26	CTX-M-27	NA	0.851226	None	NA	C1-M27	H30R1 C1-M27 / C1-M27	O25b:H4	fimH30	S83L/D87N	S80I/E84V	I529L	NA	WT	WT	WT	WT	2014-01-12	1276	Susceptible	Not Reported	Resistant	Susceptible	Susceptible	Susceptible	Resistant	Resistant	Resistant	Not Reported	Resistant	Resistant	Not Reported	Susceptible	Susceptible	Susceptible	Resistant	Susceptible	Not Reported	Susceptible	Susceptible	Susceptible	Resistant	Not Reported
MB4157	1	ESC-R	plasmid	NA	NA	IS26	CTX-M-27	NA	0.689244	None	NA	C1-M27	H30R1 C1-M27 / C1-M27	O25b:H4	fimH30	S83L/D87N	S80I/E84V	I529L	100.0, 98.52	WT	WT	WT	WT	2017-08-16	3275	Susceptible	Susceptible	Resistant	Susceptible	Susceptible	Susceptible	Resistant	Resistant	Resistant	Not Reported	Resistant	Resistant	Not Reported	Susceptible	Susceptible	Susceptible	Resistant	Susceptible	Not Reported	Susceptible	Not Reported	Susceptible	Resistant	Not Reported
MB4440	1	ESC-R	plasmid	NA	NA	IS26	CTX-M-27	NA	2.03071	None	NA	C1-M27	H30R1 C1-M27 / C1-M27	O25b:H4	fimH30	S83L/D87N	S80I/E84V	I529L	NA	WT	WT	WT	WT	2017-10-08	4082	Susceptible	Resistant	Resistant	Intermediate	Susceptible	Susceptible	Resistant	Resistant	Intermediate	Not Reported	Resistant	Susceptible	Not Reported	Susceptible	Susceptible	Susceptible	Not Reported	Susceptible	Not Reported	Susceptible	Not Reported	Susceptible	Susceptible	Not Reported
MB4698	1	ESC-R	plasmid	NA	NA	IS26	CTX-M-27	NA	3.81216	None	NA	C1-M27	H30R1 C1-M27 / C1-M27	O25b:H4	fimH30	S83L/D87N	S80I/E84V	I529L	NA	WT	WT	WT	WT	2017-11-22	3024	Susceptible	Susceptible	Resistant	Resistant	Resistant	Resistant	Resistant	Resistant	Resistant	Not Reported	Resistant	Resistant	Not Reported	Susceptible	Susceptible	Susceptible	Resistant	Susceptible	Not Reported	Intermediate	Not Reported	Susceptible	Susceptible	Not Reported
MB4736	1	ESC-R	plasmid	NA	NA	IS26	CTX-M-27	NA	0.710555	None	NA	C1-M27	H30R1 C1-M27 / C1-M27	O25b:H4	fimH30	S83L/D87N	S80I/E84V	I529L	NA	WT	WT	WT	WT	2017-11-26	2827	Susceptible	Susceptible	Resistant	Susceptible	Susceptible	Susceptible	Resistant	Resistant	Resistant	Not Reported	Resistant	Resistant	Not Reported	Susceptible	Susceptible	Susceptible	Resistant	Susceptible	Not Reported	Susceptible	Not Reported	Susceptible	Resistant	Not Reported
MB5038	1	ESC-R	plasmid	NA	NA	IS26	CTX-M-27	NA	0.439092	None	NA	C1-M27	H30R1 C1-M27 / C1-M27	O25b:H4	fimH30	S83L/D87N	S80I/E84V	I529L	NA	WT	WT	WT	WT	2018-01-24	4284	Susceptible	Susceptible	Resistant	Susceptible	Susceptible	Susceptible	Resistant	Resistant	Resistant	Not Reported	Resistant	Resistant	Not Reported	Susceptible	Susceptible	Susceptible	Resistant	Susceptible	Not Reported	Susceptible	Not Reported	Susceptible	Susceptible	Not Reported
MB5978	1	ESC-R	plasmid	NA	NA	IS26	CTX-M-27	NA	1.48881	None	NA	C1-M27	H30R1 C1-M27 / C1-M27	O25b:H4	fimH30	S83L/D87N	S80I/E84V	I529L	NA	WT	WT	WT	WT	2018-07-25	2460	Susceptible	Not Reported	Not Reported	Intermediate	Resistant	Susceptible	Not Reported	Not Reported	Resistant	Not Reported	Resistant	Resistant	Not Reported	Susceptible	Susceptible	Not Reported	Not Reported	Susceptible	Not Reported	Susceptible	Not Reported	Susceptible	Not Reported	Not Reported
MB6177	1	ESC-R	plasmid	NA	NA	IS26	CTX-M-27	NA	1.60151	None	NA	C1-M27	H30R1 C1-M27 / C1-M27	O25b:H4	fimH30	S83L/D87N	S80I/E84V	I529L	NA	WT	WT	WT	WT	2018-08-16	4746	Susceptible	Not Reported	Not Reported	Susceptible	Resistant	Resistant	Not Reported	Not Reported	Resistant	Not Reported	Resistant	Resistant	Not Reported	Susceptible	Susceptible	Not Reported	Not Reported	Susceptible	Not Reported	Susceptible	Not Reported	Susceptible	Not Reported	Not Reported
MB6832	1	ESC-R	plasmid	NA	NA	IS26	CTX-M-27	NA	1.08377	None	NA	C1-M27	H30R1 C1-M27 / C1-M27	O25b:H4	fimH30	S83L/D87N	S80I/E84V	I529L	NA	WT	WT	WT	WT	2018-10-15	4304	Susceptible	Not Reported	Not Reported	Susceptible	Resistant	Resistant	Not Reported	Not Reported	Resistant	Not Reported	Resistant	Resistant	Not Reported	Susceptible	Susceptible	Not Reported	Not Reported	Susceptible	Not Reported	Susceptible	Not Reported	Susceptible	Not Reported	Not Reported
MB6910	1	ESC-R	plasmid	F2:A1:B1	NA	IS26	CTX-M-27	NA	1.47319	None	NA	C1-M27	H30R1 C1-M27 / C1-M27	O25b:H4	fimH30	S83L/D87N	S80I/E84V	I529L	NA	WT	WT	WT	WT	2018-10-19	4224	Susceptible	Intermediate	Resistant	Resistant	Resistant	Susceptible	Resistant	Not Reported	Resistant	Not Reported	Resistant	Resistant	Not Reported	Susceptible	Susceptible	Susceptible	Resistant	Susceptible	Not Reported	Susceptible	Not Reported	Susceptible	Resistant	Not Reported
MB7011	1	ESC-R	plasmid	NA	NA	IS26	CTX-M-27	NA	1.33014	None	NA	C1-M27	H30R1 C1-M27 / C1-M27	O25b:H4	fimH30	S83L/D87N	S80I/E84V	I529L	NA	WT	WT	WT	WT	2018-11-05	4855	Susceptible	Not Reported	Not Reported	Intermediate	Resistant	Susceptible Dose Dependent	Not Reported	Not Reported	Resistant	Not Reported	Resistant	Resistant	Not Reported	Susceptible	Susceptible	Not Reported	Not Reported	Susceptible	Not Reported	Susceptible	Not Reported	Susceptible	Not Reported	Not Reported
MB7168	1	ESC-R	plasmid	NA	NA	IS26	CTX-M-27	NA	0.868794	None	NA	C1-M27	H30R1 C1-M27 / C1-M27	O25b:H4	fimH30	S83L/D87N	S80I/E84V	I529L	100.0, 98.52	WT	WT	WT	WT	2018-11-26	4831	Susceptible	Not Reported	Not Reported	Susceptible	Resistant	Susceptible Dose Dependent	Not Reported	Not Reported	Resistant	Not Reported	Resistant	Resistant	Not Reported	Susceptible	Susceptible	Not Reported	Not Reported	Susceptible	Not Reported	Susceptible	Not Reported	Susceptible	Not Reported	Not Reported
MB7513	1	ESC-R	plasmid	NA	NA	IS26	CTX-M-27	NA	1.14734	None	NA	C1-M27	H30R1 C1-M27 / C1-M27	O25b:H4	fimH30	S83L/D87N	S80I/E84V	I529L	67.66, 98.25	WT	WT	WT	WT	2019-01-06	4807	Susceptible	Not Reported	Not Reported	Susceptible	Resistant	Susceptible Dose Dependent	Not Reported	Not Reported	Resistant	Not Reported	Resistant	Resistant	Not Reported	Susceptible	Susceptible	Not Reported	Not Reported	Susceptible	Not Reported	Susceptible	Not Reported	Susceptible	Not Reported	Not Reported
MB7542	1	non-CP-CRE	plasmid	F2:A1:B1	NA	IS26	CTX-M-27	NA	1.62605	None	NA	C1-M27	H30R1 C1-M27 / C1-M27	O25b:H4	fimH30	S83L/D87N	S80I/E84V	I529L	NA	frameshift	p.Asn307fs	insertion	phage	2019-01-10	4224	Susceptible	Not Reported	Not Reported	Resistant	Resistant	Resistant	Not Reported	Not Reported	Resistant	Susceptible	Resistant	Resistant	Not Reported	Intermediate	Susceptible	Not Reported	Not Reported	Resistant	Susceptible	Intermediate	Susceptible	Susceptible	Not Reported	Not Reported
MB954	1	ESC-R	plasmid	NA	NA	IS26	CTX-M-27	NA	1.19637	None	NA	C1-M27	H30R1 C1-M27 / C1-M27	O25b:H4	fimH30	S83L/D87N	S80I/E84V	I529L	NA	WT	WT	WT	WT	2014-12-02	1917	Susceptible	Not Reported	Resistant	Susceptible	Susceptible	Susceptible	Resistant	Resistant	Resistant	Not Reported	Resistant	Resistant	Not Reported	Susceptible	Susceptible	Susceptible	Resistant	Susceptible	Not Reported	Susceptible	Susceptible	Susceptible	Resistant	Not Reported
MB984	1	ESC-R	plasmid	NA	NA	IS26	CTX-M-27	NA	0.763915	None	NA	C1-M27	H30R1 C1-M27 / C1-M27	O25b:H4	fimH30	S83L/D87N	S80I/E84V	I529L	NA	WT	WT	WT	WT	2014-12-22	640	Susceptible	Not Reported	Resistant	Susceptible	Susceptible	Susceptible	Resistant	Resistant	Resistant	Not Reported	Resistant	Resistant	Not Reported	Susceptible	Susceptible	Susceptible	Resistant	Susceptible	Not Reported	Susceptible	Susceptible	Susceptible	Resistant	Not Reported
MB9860	1	ESC-R	plasmid	NA	NA	IS26	CTX-M-27	NA	1.22013	None	NA	C1-M27	H30R1 C1-M27 / C1-M27	O25b:H4	fimH30	S83L/D87N	S80I/E84V	I529L	NA	WT	WT	WT	WT	2020-02-07	5733	Susceptible	Not Reported	Not Reported	Susceptible	Susceptible	Susceptible	Not Reported	Not Reported	Intermediate	Not Reported	Resistant	Resistant	Not Reported	Susceptible	Not Reported	Not Reported	Not Reported	Susceptible	Not Reported	Susceptible	Not Reported	Susceptible	Not Reported	Not Reported
MB10016	2	ESC-R	chromosome	NA	TPU	ISEcp1	CTX-M-15	NA	1.00868	None	NA	C1	H30R1 non-C1-M27 / C1	O25b:H4	fimH30	S83L/D87N	S80I/E84V	I529L	NA	WT	WT	WT	WT	2020-03-03	5623	Susceptible	Susceptible	Resistant	Intermediate	Resistant	Susceptible	Resistant	Resistant	Intermediate	Not Reported	Resistant	Resistant	Not Reported	Susceptible	Susceptible	Susceptible	Resistant	Susceptible	Not Reported	Susceptible	Not Reported	Susceptible	Resistant	Not Reported
MB5294	2	ESC-R	plasmid	NA	TPU	ISEcp1	CTX-M-15	NA	1.29622	OXA-1	1.12489	C1	Unique ST131 profile type	O153:H4	fimH30	S83L/D87N	S80I/E84V	I529L	NA	WT	WT	WT	WT	2018-03-18	4442	Susceptible	Resistant	Resistant	Resistant	Resistant	Susceptible Dose Dependent	Resistant	Resistant	Resistant	Not Reported	Resistant	Resistant	Not Reported	Susceptible	Resistant	Susceptible	Resistant	Susceptible	Not Reported	Susceptible	Not Reported	Resistant	Susceptible	Not Reported
MB5372	2	ESC-R	plasmid	NA	TPU	ISEcp1	CTX-M-15	NA	0.646632	None	NA	C1	H30R1 non-C1-M27 / C1	O25b:H4	fimH30	S83L/D87N	S80I/E84V	I529L	NA	WT	WT	WT	WT	2018-03-31	1835	Susceptible	Intermediate	Resistant	Resistant	Resistant	Resistant	Resistant	Resistant	Resistant	Not Reported	Resistant	Resistant	Not Reported	Susceptible	Resistant	Susceptible	Resistant	Susceptible	Not Reported	Intermediate	Not Reported	Resistant	Susceptible	Not Reported
MB5501	2	ESC-R	plasmid	NA	TPU	ISEcp1	CTX-M-15	NA	0.885278	None	NA	C1	H30R1 non-C1-M27 / C1	O25b:H4	fimH30	S83L/D87N	S80I/E84V	I529L	NA	WT	WT	WT	WT	2018-04-22	4463	Susceptible	Not Reported	Not Reported	Resistant	Resistant	Resistant	Not Reported	Not Reported	Resistant	Not Reported	Resistant	Resistant	Not Reported	Susceptible	Susceptible	Not Reported	Not Reported	Susceptible	Not Reported	Susceptible	Not Reported	Susceptible	Not Reported	Not Reported
MB5604	2	ESC-R	plasmid	NA	TPU	ISEcp1	CTX-M-15	NA	0.51092	OXA-1	0.337638	C1	H30R1 non-C1-M27 / C1	O25b:H4	fimH30	S83L/D87N	S80I/E84V	I529L	NA	WT	WT	WT	WT	2018-05-09	246	Susceptible	Not Reported	Not Reported	Resistant	Resistant	Resistant	Not Reported	Not Reported	Resistant	Not Reported	Resistant	Resistant	Not Reported	Susceptible	Susceptible	Not Reported	Not Reported	Susceptible	Not Reported	Resistant	Not Reported	Resistant	Not Reported	Not Reported
MB7042	2	ESC-S	None	NA	NA	NA	None	NA	NA	None	NA	C1	H30R1 non-C1-M27 / C1	O25b:H4	fimH30	S83L/D87N	S80I/E84V	I529L	NA	WT	WT	WT	WT	2018-11-11	4450	Susceptible	Intermediate	Resistant	Resistant	Susceptible	Susceptible	Susceptible	Not Reported	Susceptible	Not Reported	Susceptible	Resistant	Not Reported	Susceptible	Susceptible	Susceptible	Resistant	Susceptible	Not Reported	Susceptible	Not Reported	Susceptible	Resistant	Not Reported
MB7082	2	ESC-R	plasmid	NA	TPU	ISEcp1	CTX-M-15	NA	0.464885	OXA-1	0.387074	C1	H30R1 non-C1-M27 / C1	O25b:H4	fimH30	S83L/D87N	S80I/E84V	I529L	NA	WT	WT	WT	WT	2018-11-14	4800	Susceptible	Not Reported	Not Reported	Resistant	Resistant	Resistant	Not Reported	Not Reported	Resistant	Susceptible	Resistant	Resistant	Not Reported	Susceptible	Susceptible	Not Reported	Not Reported	Susceptible	Not Reported	Resistant	Not Reported	Resistant	Not Reported	Not Reported
MB8558	2	ESC-R	plasmid	NA	TPU	ISEcp1	CTX-M-15	NA	1.93566	None	NA	C1	H30R1 non-C1-M27 / C1	O25b:H4	fimH30	S83L/D87N	S80I/E84V	I529L	NA	WT	WT	WT	WT	2019-06-22	4463	Susceptible	Not Reported	Not Reported	Resistant	Resistant	Resistant	Not Reported	Not Reported	Resistant	Not Reported	Resistant	Resistant	Not Reported	Susceptible	Not Reported	Not Reported	Not Reported	Susceptible	Not Reported	Susceptible	Not Reported	Susceptible	Not Reported	Not Reported
MB10780	3	ESC-R	plasmid	NA	TPU	ISEcp1	CTX-M-14	NA	3.29159	None	NA	C1	H30R1 non-C1-M27 / C1	O25b:H4	fimH30	S83L/D87N	S80I/E84V	I529L	NA	WT	WT	WT	WT	2020-08-02	674	Susceptible	Not Reported	Not Reported	Resistant	Resistant	Resistant	Not Reported	Not Reported	Susceptible	Not Reported	Resistant	Resistant	Not Reported	Susceptible	Not Reported	Not Reported	Not Reported	Susceptible	Not Reported	Susceptible	Not Reported	Intermediate	Not Reported	Not Reported
MB10794	3	ESC-R	chromosome	NA	TPU	ISEcp1	Other	CTX-M-24	1.19729	None	NA	C1	H30R1 non-C1-M27 / C1	O25b:H4	fimH30	S83L/D87N	S80I/E84V	I529L	NA	WT	WT	WT	WT	2020-08-12	5939	Susceptible	Not Reported	Not Reported	Resistant	Resistant	Resistant	Not Reported	Not Reported	Intermediate	Not Reported	Resistant	Resistant	Not Reported	Susceptible	Not Reported	Not Reported	Not Reported	Susceptible	Not Reported	Susceptible	Not Reported	Intermediate	Not Reported	Not Reported
MB1341	3	ESC-R	chromosome	NA	TPU	ISEcp1	CTX-M-14	NA	1.12947	None	NA	C1	H30R1 non-C1-M27 / C1	O25b:H4	fimH30	S83L/D87N	S80I/E84V	I529L	NA	WT	WT	WT	WT	2015-08-01	2393	Susceptible	Not Reported	Resistant	Resistant	Resistant	Resistant	Resistant	Resistant	Resistant	Not Reported	Resistant	Resistant	Not Reported	Susceptible	Susceptible	Susceptible	Resistant	Susceptible	Not Reported	Intermediate	Susceptible	Susceptible	Susceptible	Not Reported
MB2007	3	ESC-R	plasmid	F2-:A1:B1:C1	TPU	ISEcp1	CTX-M-14	NA	1.22982	None	NA	C1	H30R1 non-C1-M27 / C1	O25b:H4	fimH30	S83L/D87N	S80I/E84V	I529L	NA	WT	WT	WT	WT	2016-03-21	1117	Susceptible	Not Reported	Resistant	Resistant	Susceptible	Susceptible	Resistant	Resistant	Resistant	Not Reported	Resistant	Resistant	Not Reported	Susceptible	Susceptible	Susceptible	Resistant	Susceptible	Not Reported	Susceptible	Not Reported	Susceptible	Susceptible	Not Reported
MB2613A	3	ESC-S	None	NA	NA	NA	None	NA	NA	None	NA	C1	H30R1 non-C1-M27 / C1	O25b:H4	fimH30	S83L/D87N	S80I/E84V	I529L	NA	WT	WT	WT	WT	2016-09-07	2740	Susceptible	Resistant	Resistant	Resistant	Susceptible	Susceptible	Susceptible	Susceptible	Susceptible	Not Reported	Susceptible	Resistant	Not Reported	Susceptible	Susceptible	Susceptible	Resistant	Susceptible	Not Reported	Resistant	Not Reported	Susceptible	Susceptible	Not Reported
MB2641	3	ESC-S	None	NA	NA	NA	None	NA	NA	None	NA	C1	H30R1 non-C1-M27 / C1	O25b:H4	fimH30	S83L/D87N	S80I/E84V	I529L	NA	WT	WT	frameshift	p.Ala251fs	2016-09-10	2526	Susceptible	Resistant	Resistant	Resistant	Susceptible	Susceptible	Susceptible	Susceptible	Susceptible	Not Reported	Susceptible	Resistant	Not Reported	Susceptible	Susceptible	Susceptible	Resistant	Susceptible	Not Reported	Resistant	Not Reported	Susceptible	Resistant	Not Reported
MB2746	3	ESC-S	None	NA	NA	NA	None	NA	NA	None	NA	C1	H30R1 non-C1-M27 / C1	O25b:H4	fimH30	S83L/D87N	S80I/E84V	I529L	NA	WT	WT	WT	WT	2016-10-11	3318	Susceptible	Susceptible	Resistant	Susceptible	Susceptible	Susceptible	Susceptible	Susceptible	Susceptible	Not Reported	Susceptible	Resistant	Not Reported	Susceptible	Susceptible	Susceptible	Resistant	Susceptible	Not Reported	Susceptible	Not Reported	Susceptible	Susceptible	Not Reported
MB2813	3	ESC-S	None	NA	NA	NA	None	NA	NA	None	NA	C1	H30R1 non-C1-M27 / C1	O25b:H4	fimH30	S83L/D87N	S80I/E84V	I529L	NA	WT	WT	WT	WT	2016-10-25	3141	Susceptible	Intermediate	Resistant	Resistant	Susceptible	Susceptible	Susceptible	Susceptible	Susceptible	Not Reported	Susceptible	Resistant	Not Reported	Susceptible	Resistant	Susceptible	Resistant	Susceptible	Not Reported	Susceptible	Not Reported	Intermediate	Resistant	Not Reported
MB3195	3	ESC-S	None	NA	NA	NA	None	NA	NA	None	NA	C1	H30R1 non-C1-M27 / C1	O25b:H4	fimH30	S83L/D87N	S80I/E84V	I529L	NA	WT	WT	WT	WT	2017-01-21	2878	Susceptible	Intermediate	Resistant	Intermediate	Susceptible	Susceptible	Susceptible	Susceptible	Susceptible	Not Reported	Susceptible	Resistant	Not Reported	Susceptible	Resistant	Susceptible	Resistant	Susceptible	Not Reported	Susceptible	Not Reported	Susceptible	Susceptible	Not Reported
MB3241	3	ESC-S	None	NA	NA	NA	None	NA	NA	None	NA	C1	H30R1 non-C1-M27 / C1	O25b:H4	fimH30	S83L/D87N	S80I/E84V	I529L	NA	WT	WT	WT	WT	2017-01-29	1115	Susceptible	Intermediate	Resistant	Intermediate	Susceptible	Susceptible	Susceptible	Susceptible	Susceptible	Not Reported	Susceptible	Resistant	Not Reported	Susceptible	Susceptible	Susceptible	Resistant	Susceptible	Not Reported	Susceptible	Not Reported	Susceptible	Resistant	Not Reported
MB3266	3	CPE	plasmid	F2-:A1:B1	Tn4401a	NA	Other	KPC-2	1.13167	None	NA	C1	H30R1 non-C1-M27 / C1	O25b:H4	fimH30	S83L/D87N	S80I/E84V	I529L	NA	WT	WT	WT	WT	2017-02-03	3310	Susceptible	Resistant	Resistant	Resistant	Resistant	Susceptible	Resistant	Resistant	Susceptible	Susceptible	Resistant	Resistant	Not Reported	Resistant	Susceptible	Resistant	Resistant	Resistant	Not Reported	Resistant	Not Reported	Susceptible	Susceptible	Not Reported
MB3297	3	ESC-S	None	NA	NA	NA	None	NA	NA	None	NA	C1	H30R1 non-C1-M27 / C1	O25b:H4	fimH30	S83L/D87N	S80I/E84V	I529L	NA	WT	WT	WT	WT	2017-02-07	3495	Susceptible	Resistant	Resistant	Resistant	Susceptible	Susceptible	Susceptible	Susceptible	Susceptible	Not Reported	Susceptible	Resistant	Not Reported	Susceptible	Resistant	Susceptible	Resistant	Susceptible	Not Reported	Resistant	Not Reported	Resistant	Not Reported	Not Reported
MB3385	3	ESC-S	None	NA	NA	NA	None	NA	NA	None	NA	C1	H30R1 non-C1-M27 / C1	O25b:H4	fimH30	S83L/D87N	S80I/E84V	I529L	NA	WT	WT	WT	WT	2017-02-28	3642	Susceptible	Intermediate	Resistant	Resistant	Susceptible	Susceptible	Susceptible	Susceptible	Susceptible	Not Reported	Susceptible	Resistant	Not Reported	Susceptible	Susceptible	Susceptible	Resistant	Susceptible	Not Reported	Susceptible	Not Reported	Susceptible	Susceptible	Not Reported
MB3436	3	ESC-S	None	NA	NA	NA	None	NA	NA	None	NA	C1	H30R1 non-C1-M27 / C1	O25b:H4	fimH30	S83L/D87N	S80I/E84V	I529L	NA	WT	WT	WT	WT	2017-03-18	2395	Susceptible	Susceptible	Resistant	Intermediate	Susceptible	Susceptible	Susceptible	Susceptible	Susceptible	Not Reported	Susceptible	Resistant	Not Reported	Susceptible	Susceptible	Susceptible	Resistant	Susceptible	Not Reported	Susceptible	Not Reported	Susceptible	Resistant	Not Reported
MB3611	3	ESC-S	None	NA	NA	NA	None	NA	NA	None	NA	C1	H30R1 non-C1-M27 / C1	O25b:H4	fimH30	S83L/D87N	S80I/E84V	I529L	NA	WT	WT	WT	WT	2017-04-25	3718	Susceptible	Susceptible	Susceptible	Susceptible	Susceptible	Susceptible	Susceptible	Susceptible	Susceptible	Not Reported	Susceptible	Resistant	Not Reported	Susceptible	Susceptible	Susceptible	Resistant	Susceptible	Not Reported	Susceptible	Not Reported	Susceptible	Resistant	Not Reported
MB3730	3	ESC-S	None	NA	NA	NA	None	NA	NA	None	NA	C1	H30R1 non-C1-M27 / C1	O25b:H4	fimH30	S83L/D87N	S80I/E84V	I529L	NA	WT	WT	WT	WT	2017-05-22	3719	Susceptible	Susceptible	Resistant	Resistant	Susceptible	Susceptible	Susceptible	Susceptible	Susceptible	Not Reported	Susceptible	Resistant	Not Reported	Susceptible	Resistant	Susceptible	Resistant	Susceptible	Not Reported	Susceptible	Not Reported	Resistant	Susceptible	Not Reported
MB3738	3	ESC-S	None	NA	NA	NA	None	NA	NA	None	NA	C1	H30R1 non-C1-M27 / C1	O25b:H4	fimH30	S83L/D87N	S80I/E84V	I529L	NA	WT	WT	WT	WT	2017-05-25	2878	Susceptible	Susceptible	Resistant	Resistant	Susceptible	Susceptible	Susceptible	Susceptible	Susceptible	Not Reported	Susceptible	Resistant	Not Reported	Susceptible	Resistant	Susceptible	Resistant	Susceptible	Not Reported	Susceptible	Not Reported	Intermediate	Susceptible	Not Reported
MB3819	3	ESC-S	None	NA	NA	NA	None	NA	NA	None	NA	C1	H30R1 non-C1-M27 / C1	O25b:H4	fimH30	S83L/D87N	S80I/E84V	I529L	NA	missense	p.Gly313Ser	WT	WT	2017-06-08	1302	Susceptible	Susceptible	Resistant	Susceptible	Susceptible	Susceptible	Susceptible	Susceptible	Susceptible	Not Reported	Susceptible	Resistant	Not Reported	Susceptible	Susceptible	Susceptible	Intermediate	Susceptible	Not Reported	Susceptible	Not Reported	Susceptible	Resistant	Not Reported
MB3875	3	ESC-S	None	NA	NA	NA	None	NA	NA	None	NA	C1	H30R1 non-C1-M27 / C1	O25b:H4	fimH30	S83L/D87N	S80I/E84V	I529L	NA	WT	p.Lys37Thr	WT	WT	2017-06-22	3262	Susceptible	Intermediate	Resistant	Resistant	Susceptible	Susceptible	Susceptible	Susceptible	Susceptible	Not Reported	Susceptible	Resistant	Not Reported	Susceptible	Susceptible	Susceptible	Resistant	Susceptible	Not Reported	Resistant	Not Reported	Susceptible	Susceptible	Not Reported
MB4300	3	ESC-S	None	NA	NA	NA	None	NA	NA	None	NA	C1	H30R1 non-C1-M27 / C1	O25b:H4	fimH30	S83L/D87N	S80I/E84V	I529L	NA	WT	WT	WT	WT	2017-09-14	3779	Susceptible	Susceptible	Resistant	Resistant	Susceptible	Susceptible	Susceptible	Susceptible	Susceptible	Not Reported	Susceptible	Resistant	Not Reported	Susceptible	Susceptible	Susceptible	Resistant	Susceptible	Not Reported	Susceptible	Not Reported	Susceptible	Resistant	Not Reported
MB4370	3	ESC-S	None	NA	NA	NA	None	NA	NA	None	NA	C1	Unique ST131 profile type	O25b:H4	fimH1041	S83L/D87N	S80I/E84V	I529L	NA	WT	WT	WT	WT	2017-09-28	2674	Susceptible	Susceptible	Resistant	Intermediate	Susceptible	Susceptible	Susceptible	Susceptible	Susceptible	Not Reported	Susceptible	Resistant	Not Reported	Susceptible	Susceptible	Susceptible	Not Reported	Susceptible	Not Reported	Susceptible	Not Reported	Susceptible	Susceptible	Not Reported
MB4446	3	ESC-S	None	NA	NA	NA	None	NA	NA	None	NA	C1	H30R1 non-C1-M27 / C1	O25b:H4	fimH30	S83L/D87N	S80I/E84V	I529L	NA	WT	WT	WT	WT	2017-10-11	3939	Susceptible	Susceptible	Susceptible	Susceptible	Susceptible	Susceptible	Susceptible	Susceptible	Susceptible	Not Reported	Susceptible	Resistant	Not Reported	Susceptible	Susceptible	Susceptible	Resistant	Susceptible	Not Reported	Susceptible	Not Reported	Susceptible	Susceptible	Not Reported
MB4747	3	ESC-S	None	NA	NA	NA	None	NA	NA	None	NA	C1	H30R1 non-C1-M27 / C1	O25b:H4	fimH30	S83L/D87N	S80I/E84V	I529L	NA	WT	WT	WT	WT	2017-11-29	4240	Susceptible	Intermediate	Resistant	Resistant	Susceptible	Susceptible	Susceptible	Susceptible	Susceptible	Not Reported	Susceptible	Resistant	Not Reported	Susceptible	Susceptible	Susceptible	Resistant	Susceptible	Not Reported	Susceptible	Not Reported	Susceptible	Susceptible	Not Reported
MB4776	3	ESC-S	None	NA	NA	NA	None	NA	NA	None	NA	C1	Unique ST131 profile type	O25b:H4	fimH27	S83L/D87N	S80I/E84V	I529L	NA	missense/disruptive inframe deletion	p.Asn147Tyr; p.Lys173_Ser176delinsAsn	frameshift	p.Leu180fs	2017-12-06	3471	Susceptible	Susceptible	Resistant	Susceptible	Susceptible	Susceptible	Susceptible	Susceptible	Susceptible	Not Reported	Susceptible	Resistant	Not Reported	Susceptible	Susceptible	Susceptible	Resistant	Susceptible	Not Reported	Susceptible	Not Reported	Susceptible	Susceptible	Not Reported
MB5078	3	ESC-S	None	NA	NA	NA	None	NA	NA	None	NA	C1	H30R1 non-C1-M27 / C1	O25b:H4	fimH30	S83L/D87N	S80I/E84V	I529L	NA	WT	WT	WT	WT	2018-01-30	4381	Susceptible	Intermediate	Resistant	Resistant	Susceptible	Susceptible	Susceptible	Susceptible	Susceptible	Not Reported	Susceptible	Resistant	Not Reported	Susceptible	Susceptible	Susceptible	Resistant	Susceptible	Not Reported	Susceptible	Not Reported	Susceptible	Resistant	Not Reported
MB521	3	ESC-R	chromosome	NA	TPU	ISEcp1	Other	CTX-M-3	1.1694	None	NA	C1	H30R1 non-C1-M27 / C1	O25b:H4	fimH30	S83L/D87N	S80I/E84V	I529L	NA	WT	WT	WT	WT	2014-04-08	1649	Susceptible	Not Reported	Resistant	Resistant	Resistant	Resistant	Resistant	Resistant	Resistant	Not Reported	Resistant	Resistant	Not Reported	Susceptible	Resistant	Susceptible	Resistant	Susceptible	Not Reported	Susceptible	Susceptible	Intermediate	Resistant	Not Reported
MB5214	3	ESC-S	None	NA	NA	NA	None	NA	NA	None	NA	C1	H30R1 non-C1-M27 / C1	O25b:H4	fimH30	S83L/D87N	S80I/E84V	I529L	NA	WT	WT	WT	WT	2018-03-02	4184	Susceptible	Susceptible	Resistant	Resistant	Susceptible	Susceptible	Susceptible	Susceptible	Susceptible	Not Reported	Susceptible	Resistant	Susceptible	Susceptible	Resistant	Susceptible	Resistant	Susceptible	Not Reported	Susceptible	Susceptible	Intermediate	Resistant	Not Reported
MB5308	3	ESC-R	plasmid	NA	TPU	ISEcp1	CTX-M-14	NA	0.881345	None	NA	C1	H30R1 non-C1-M27 / C1	O25b:H4	fimH30	S83L/D87N	S80I/E84V	I529L	NA	WT	WT	WT	WT	2018-03-19	4457	Susceptible	Not Reported	Not Reported	Resistant	Susceptible	Resistant	Not Reported	Not Reported	Susceptible	Not Reported	Resistant	Resistant	Not Reported	Susceptible	Susceptible	Not Reported	Not Reported	Susceptible	Not Reported	Susceptible	Not Reported	Susceptible	Not Reported	Not Reported
MB5874	3	ESC-S	None	NA	NA	NA	None	NA	NA	None	NA	C1	H30R1 non-C1-M27 / C1	O25b:H4	fimH30	S83L/D87N	S80I/E84V	I529L	NA	WT	WT	WT	WT	2018-06-16	4543	Susceptible	Intermediate	Resistant	Resistant	Susceptible	Susceptible	Susceptible	Susceptible	Susceptible	Not Reported	Susceptible	Resistant	Not Reported	Susceptible	Susceptible	Susceptible	Resistant	Susceptible	Not Reported	Susceptible	Not Reported	Susceptible	Resistant	Not Reported
MB6061	3	ESC-S	None	NA	NA	NA	None	NA	NA	None	NA	C1	H30R1 non-C1-M27 / C1	O25b:H4	fimH30	S83L/D87N	S80I/E84V	I529L	NA	missense	p.Lys37Asn; p.Gly137Asp	WT	WT	2018-07-21	3738	Susceptible	Susceptible	Resistant	Susceptible	Susceptible	Susceptible	Susceptible	Not Reported	Susceptible	Not Reported	Susceptible	Resistant	Not Reported	Susceptible	Susceptible	Susceptible	Resistant	Susceptible	Not Reported	Susceptible	Not Reported	Susceptible	Susceptible	Not Reported
MB6643	3	ESC-R	chromosome	NA	TPU	ISEcp1	CTX-M-15	NA	0.914411	None	NA	C1	H30R1 non-C1-M27 / C1	O25b:H4	fimH30	S83L/D87N	S80I/E84V	I529L	NA	WT	WT	WT	WT	2018-10-01	4519	Susceptible	Not Reported	Not Reported	Resistant	Resistant	Resistant	Not Reported	Not Reported	Resistant	Not Reported	Resistant	Resistant	Not Reported	Susceptible	Resistant	Not Reported	Not Reported	Susceptible	Not Reported	Susceptible	Not Reported	Resistant	Not Reported	Not Reported
MB7839	3	ESC-S	None	NA	NA	NA	None	NA	NA	None	NA	C1	H30R1 non-C1-M27 / C1	O25b:H4	fimH30	S83L/D87N	S80I/E84V	I529L	NA	WT	WT	WT	WT	2019-03-04	4491	Susceptible	Intermediate	Resistant	Resistant	Susceptible	Susceptible	Susceptible	Not Reported	Susceptible	Not Reported	Susceptible	Resistant	Not Reported	Susceptible	Susceptible	Susceptible	Resistant	Susceptible	Not Reported	Resistant	Not Reported	Susceptible	Susceptible	Not Reported
MB8045	3	ESC-R	chromosome	NA	TPU	ISEcp1	CTX-M-14	NA	2.29328	None	NA	C1	H30R1 non-C1-M27 / C1	O25b:H4	fimH30	S83L/D87N	S80I/E84V	I529L	NA	WT	WT	frameshift	p.Gly55fs	2019-04-11	2226	Susceptible	Not Reported	Not Reported	Resistant	Resistant	Resistant	Not Reported	Not Reported	Susceptible	Not Reported	Resistant	Resistant	Not Reported	Susceptible	Resistant	Not Reported	Not Reported	Susceptible	Not Reported	Susceptible	Not Reported	Intermediate	Not Reported	Not Reported
MB8049	3	ESC-S	None	NA	NA	NA	None	NA	NA	None	NA	C1	H30R1 non-C1-M27 / C1	O25b:H4	fimH30	S83L/D87N	S80I/E84V	I529L	NA	WT	WT	WT	WT	2019-04-11	5256	Susceptible	Intermediate	Resistant	Resistant	Susceptible	Susceptible	Susceptible	Not Reported	Susceptible	Not Reported	Susceptible	Resistant	Not Reported	Susceptible	Susceptible	Susceptible	Resistant	Susceptible	Not Reported	Susceptible	Not Reported	Susceptible	Susceptible	Not Reported
MB8561	3	ESC-S	None	NA	NA	NA	None	NA	NA	None	NA	C1	H30R1 non-C1-M27 / C1	O25b:H4	fimH30	S83L/D87N	S80I/E84V	I529L	NA	WT	WT	WT	WT	2019-06-23	5096	Susceptible	Intermediate	Resistant	Resistant	Susceptible	Susceptible	Susceptible	Not Reported	Susceptible	Not Reported	Susceptible	Resistant	Not Reported	Susceptible	Susceptible	Susceptible	Resistant	Susceptible	Not Reported	Susceptible	Not Reported	Susceptible	Resistant	Not Reported
MB8680	3	ESC-R	chromosome	NA	NA	NA	CTX-M-14	NA	6.36034	None	NA	C1	H30R1 non-C1-M27 / C1	O25b:H4	fimH30	S83L/D87N	S80I/E84V	I529L	100.0, 98.22	WT	WT	WT	WT	2019-07-09	4060	Susceptible	Intermediate	Resistant	Resistant	Resistant	Resistant	Resistant	Not Reported	Susceptible	Not Reported	Resistant	Resistant	Not Reported	Susceptible	Resistant	Susceptible	Resistant	Susceptible	Not Reported	Susceptible	Not Reported	Intermediate	Resistant	Not Reported
MB8903	3	ESC-S	None	NA	NA	NA	None	NA	NA	None	NA	C1	H30R1 non-C1-M27 / C1	O25b:H4	fimH30	S83L/D87N	S80I/E84V	I529L	NA	WT	WT	WT	WT	2019-08-29	5068	Susceptible	Susceptible	Resistant	Resistant	Susceptible	Susceptible	Susceptible	Susceptible	Susceptible	Not Reported	Susceptible	Resistant	Not Reported	Susceptible	Resistant	Susceptible	Resistant	Susceptible	Not Reported	Susceptible	Not Reported	Intermediate	Susceptible	Not Reported
MB8944	3	ESC-S	None	NA	NA	NA	None	NA	NA	None	NA	C1	H30R1 non-C1-M27 / C1	O25b:H4	fimH30	S83L/D87N	S80I/E84V	I529L	NA	WT	WT	WT	WT	2019-09-03	5167	Susceptible	Intermediate	Resistant	Resistant	Susceptible	Susceptible	Susceptible	Susceptible	Susceptible	Not Reported	Susceptible	Resistant	Not Reported	Susceptible	Susceptible	Susceptible	Resistant	Susceptible	Not Reported	Susceptible	Not Reported	Susceptible	Resistant	Not Reported
MB9133	3	ESC-R	chromosome	NA	TPU	ISEcp1	CTX-M-15	NA	1.12999	None	NA	C1	H30R1 non-C1-M27 / C1	O25b:H4	fimH30	S83L/D87N	S80I/E84V	I529L	NA	WT	WT	WT	WT	2019-10-07	5258	Susceptible	Not Reported	Not Reported	Resistant	Resistant	Resistant	Not Reported	Not Reported	Resistant	Not Reported	Resistant	Resistant	Not Reported	Susceptible	Not Reported	Not Reported	Not Reported	Susceptible	Not Reported	Susceptible	Not Reported	Susceptible	Not Reported	Not Reported
MB9366	3	non-CP-CRE	plasmid	F2:A1:B1	NA	NA	Other	NOVEL TEM	1.28168	None	NA	C1	H30R1 non-C1-M27 / C1	O25b:H4	fimH30	S83L/D87N	S80I/E84V	I529L	NA	nonsense	p.Gln171*	frameshift	p.Ile295fs	2019-11-13	5506	Susceptible	Resistant	Resistant	Resistant	Resistant	Resistant	Resistant	Resistant	Resistant	Susceptible	Resistant	Resistant	Not Reported	Resistant	Susceptible	Intermediate	Resistant	Intermediate	Susceptible	Resistant	Not Reported	Susceptible	Resistant	Not Reported
MB967	3	ESC-R	None	NA	NA	NA	None	NA	NA	None	NA	C1	H30R1 non-C1-M27 / C1	O25b:H4	fimH30	S83L/D87N	S80I/E84V	I529L	NA	WT	WT	WT	WT	2014-12-15	2178	Susceptible	Not Reported	Resistant	Resistant	Resistant	Susceptible	Resistant	Resistant	Resistant	Not Reported	Resistant	Resistant	Not Reported	Susceptible	Susceptible	Susceptible	Resistant	Susceptible	Not Reported	Resistant	Susceptible	Susceptible	Susceptible	Not Reported
MB9693	3	ESC-S	None	NA	NA	NA	None	NA	NA	None	NA	C1	H30R1 non-C1-M27 / C1	O25b:H4	fimH30	S83L/D87N	S80I/E84V	I529L	NA	WT	WT	WT	WT	2020-01-04	5643	Susceptible	Susceptible	Resistant	Intermediate	Susceptible	Susceptible	Susceptible	Susceptible	Susceptible	Not Reported	Susceptible	Resistant	Not Reported	Susceptible	Susceptible	Susceptible	Resistant	Susceptible	Not Reported	Susceptible	Not Reported	Susceptible	Susceptible	Not Reported
MB9818	3	ESC-R	plasmid	NA	NA	IS26	CTX-M-27	NA	1.42915	None	NA	C1	H30R1 non-C1-M27 / C1	O25b:H4	fimH30	S83L/D87N	S80I/E84V	I529L	NA	WT	WT	WT	WT	2020-01-28	3133	Susceptible	Not Reported	Not Reported	Intermediate	Resistant	Resistant	Not Reported	Not Reported	Resistant	Not Reported	Resistant	Resistant	Not Reported	Susceptible	Not Reported	Not Reported	Not Reported	Susceptible	Not Reported	Susceptible	Not Reported	Susceptible	Not Reported	Not Reported
MB10029	4	ESC-R	plasmid	F2:A1:B1	PCT	IS26	CTX-M-27	NA	2.96511	None	NA	A	H41 / A (O16:H5 variant)	O16:H5	fimH41	S83L/D87N	S80I/E84	L445H	NA	WT	WT	WT	WT	2020-03-03	5455	Susceptible	Not Reported	Not Reported	Resistant	Resistant	Resistant	Not Reported	Not Reported	Resistant	Not Reported	Resistant	Resistant	Not Reported	Susceptible	Not Reported	Not Reported	Not Reported	Susceptible	Not Reported	Susceptible	Not Reported	Susceptible	Not Reported	Not Reported
MB195	4	ESC-S	None	NA	NA	NA	None	NA	NA	None	NA	A	H41 / A (O16:H5 variant)	O16:H5	fimH41	S83L/D87	S80/E84	I529L	100.0, 98.52	WT	WT	WT	WT	2013-10-10	1136	Susceptible	Not Reported	Resistant	Resistant	Susceptible	Susceptible	Susceptible	Susceptible	Susceptible	Not Reported	Susceptible	Susceptible	Not Reported	Susceptible	Susceptible	Susceptible	Susceptible	Susceptible	Not Reported	Susceptible	Susceptible	Susceptible	Resistant	Not Reported
MB242	4	ESC-S	None	NA	NA	NA	None	NA	NA	None	NA	A	H41 / A (O16:H5 variant)	O16:H5	fimH41	S83L/D87	S80/E84	I529L	NA	WT	WT	WT	WT	2013-11-03	837	Susceptible	Not Reported	Resistant	Resistant	Susceptible	Susceptible	Susceptible	Susceptible	Susceptible	Not Reported	Susceptible	Susceptible	Not Reported	Susceptible	Resistant	Susceptible	Susceptible	Susceptible	Not Reported	Susceptible	Not Reported	Intermediate	Resistant	Not Reported
MB3431	4	ESC-S	None	NA	NA	NA	None	NA	NA	None	NA	A	H41 / A (O16:H5 variant)	O16:H5	fimH41	S83L/D87N	S80I/E84	L445H	NA	WT	WT	WT	WT	2017-03-15	3512	Susceptible	Susceptible	Resistant	Resistant	Susceptible	Susceptible	Susceptible	Susceptible	Susceptible	Not Reported	Susceptible	Resistant	Not Reported	Susceptible	Resistant	Susceptible	Resistant	Susceptible	Not Reported	Susceptible	Not Reported	Intermediate	Resistant	Not Reported
MB394	4	ESC-S	None	NA	NA	NA	None	NA	NA	None	NA	A	H41 / A (O16:H5 variant)	O16:H5	fimH41	S83L/D87	S80/E84	I529L	100.0, 98.52	WT	WT	WT	WT	2014-02-02	1348	Susceptible	Not Reported	Resistant	Resistant	Susceptible	Susceptible	Susceptible	Susceptible	Susceptible	Not Reported	Susceptible	Susceptible	Not Reported	Susceptible	Resistant	Susceptible	Susceptible	Susceptible	Not Reported	Susceptible	Susceptible	Intermediate	Resistant	Not Reported
MB4162	4	ESC-S	None	NA	NA	NA	None	NA	NA	None	NA	A	H41 / A (O16:H5 variant)	O16:H5	fimH41	S83L/D87	S80/E84	I529L	NA	WT	WT	WT	WT	2017-08-15	2106	Susceptible	Intermediate	Resistant	Resistant	Susceptible	Susceptible	Susceptible	Susceptible	Susceptible	Not Reported	Susceptible	Susceptible	Not Reported	Susceptible	Susceptible	Susceptible	Susceptible	Susceptible	Not Reported	Susceptible	Not Reported	Susceptible	Resistant	Not Reported
MB4378	4	ESC-S	None	NA	NA	NA	None	NA	NA	None	NA	A	H41 / A (O16:H5 variant)	O16:H5	fimH41	S83L/D87	S80/E84	I529L	NA	WT	WT	WT	WT	2017-09-27	2818	Susceptible	Susceptible	Resistant	Susceptible	Susceptible	Susceptible	Susceptible	Susceptible	Susceptible	Not Reported	Susceptible	Susceptible	Not Reported	Susceptible	Susceptible	Susceptible	Susceptible	Susceptible	Not Reported	Susceptible	Not Reported	Susceptible	Susceptible	Not Reported
MB8460	4	ESC-S	None	NA	NA	NA	None	NA	NA	None	NA	A	H41 / A (O16:H5 variant)	O16:H5	fimH41	S83L/D87	S80/E84	I529L	100.0, 98.22	missense	p.Gly231Ser	WT	WT	2019-06-05	5383	Susceptible	Not Reported	Not Reported	Resistant	Susceptible	Susceptible	Not Reported	Not Reported	Susceptible	Not Reported	Susceptible	Susceptible	Not Reported	Susceptible	Resistant	Not Reported	Not Reported	Susceptible	Not Reported	Resistant	Not Reported	Resistant	Not Reported	Not Reported
MB9583	4	ESC-S	None	NA	NA	NA	None	NA	NA	None	NA	A	H41 / A (O16:H5 variant)	O16:H5	fimH41	S83L/D87	S80/E84	I529L	NA	WT	WT	WT	WT	2019-12-13	5122	Susceptible	Intermediate	Resistant	Resistant	Susceptible	Susceptible	Susceptible	Susceptible	Susceptible	Not Reported	Susceptible	Susceptible	Not Reported	Susceptible	Susceptible	Susceptible	Susceptible	Susceptible	Not Reported	Susceptible	Not Reported	Susceptible	Susceptible	Not Reported
MB11000	5	ESC-R	plasmid	NA	NA	NA	Other	TEM-19	9.03468	None	NA	A	H41 / A (O16:H5 variant; parC E84V and FQ-R)	O16:H5	fimH42	S83L/D87N	S80I/E84V	I529L	NA	frameshift	p.Leu227fs	insertion	IS66 Family	2020-09-13	266	Susceptible	Not Reported	Not Reported	Resistant	Resistant	Resistant	Not Reported	Not Reported	Resistant	Not Reported	Resistant	Resistant	Not Reported	Susceptible	Not Reported	Not Reported	Not Reported	Susceptible	Not Reported	Resistant	Not Reported	Resistant	Not Reported	Not Reported
MB2855	5	non-CP-CRE	plasmid	F2:A1:B1	non-PCT	IS26	CTX-M-27	NA	1.39068	None	NA	A	H41 / A (O16:H5 variant; parC E84V and FQ-R)	O16:H5	fimH41	S83L/D87N	S80I/E84V	I529L	NA	nonsense	p.Gln171*; p.Gln372*	nonsense	p.Trp236*	2016-11-06	2822	Susceptible	Resistant	Not Reported	Not Reported	Not Reported	Resistant	Not Reported	Not Reported	Not Reported	Not Reported	Not Reported	Resistant	Not Reported	Resistant	Not Reported	Susceptible	Not Reported	Not Reported	Not Reported	Susceptible	Not Reported	Susceptible	Resistant	Not Reported
MB3348	5	non-CP-CRE	plasmid	NA	NA	NA	Other	CTX-M-195	6.54097	None	NA	A	H41 / A (O16:H5 variant; parC E84V and FQ-R)	O16:H5	fimH41	S83L/D87N	S80I/E84V	I529L	NA	nonsense	p.Gln171*; p.Gln372*	nonsense	p.Trp236*	2017-02-18	2822	Susceptible	Resistant	Resistant	Resistant	Resistant	Resistant	Resistant	Resistant	Resistant	Susceptible	Resistant	Resistant	Not Reported	Resistant	Susceptible	Resistant	Resistant	Resistant	Not Reported	Resistant	Susceptible	Susceptible	Resistant	Not Reported
MB6054	5	ESC-R	plasmid	F2:A1:B1	NA	IS26	CTX-M-27	NA	1.4203	None	NA	A	H41 / A (O16:H5 variant; parC E84V and FQ-R)	O16:H5	fimH41	S83L/D87N	S80I/E84V	I529L	NA	WT	WT	WT	WT	2018-07-21	4434	Susceptible	Susceptible	Resistant	Susceptible	Susceptible	Susceptible	Resistant	Not Reported	Resistant	Not Reported	Resistant	Resistant	Not Reported	Susceptible	Susceptible	Susceptible	Resistant	Susceptible	Not Reported	Susceptible	Not Reported	Susceptible	Resistant	Not Reported
MB8840	5	ESC-R	chromosome	NA	TPU	ISEcp1	CTX-M-15	NA	1.05826	None	NA	A	H41 / A (O16:H5 variant; parC E84V and FQ-R)	O16:H5	fimH41	S83L/D87N	S80I/E84V	I529L	NA	WT	WT	WT	WT	2019-08-09	4767	Susceptible	Not Reported	Not Reported	Resistant	Resistant	Resistant	Not Reported	Not Reported	Resistant	Not Reported	Resistant	Resistant	Not Reported	Susceptible	Not Reported	Not Reported	Not Reported	Susceptible	Not Reported	Susceptible	Not Reported	Susceptible	Not Reported	Not Reported
MB11180	6	ESC-R	chromosome	NA	TPU	ISEcp1	CTX-M-15	NA	0.932686	None	NA	A	H41 / A (O16:H5 variant; parC E84V and FQ-R)	O16:H5	fimH41	S83L/D87	S80I/E84V	I529L	NA	WT	WT	WT	WT	2020-10-23	4116	Susceptible	Not Reported	Not Reported	Resistant	Resistant	Resistant	Not Reported	Not Reported	Not Reported	Not Reported	Resistant	Resistant	Not Reported	Susceptible	Not Reported	Not Reported	Not Reported	Susceptible	Not Reported	Susceptible	Not Reported	Susceptible	Not Reported	Not Reported
MB9043	6	ESC-R	plasmid	NA	NA	IS26	CTX-M-27	NA	0.426397	None	NA	A	H41 / A (O16:H5 variant; parC E84V and FQ-R)	O16:H5	fimH41	S83L/D87N	S80I/E84V	I529L	NA	WT	WT	WT	WT	2019-09-14	4864	Susceptible	Not Reported	Not Reported	Susceptible	Intermediate	Susceptible	Not Reported	Not Reported	Resistant	Susceptible	Resistant	Resistant	Not Reported	Susceptible	Not Reported	Not Reported	Not Reported	Susceptible	Not Reported	Susceptible	Not Reported	Susceptible	Not Reported	Not Reported
MB9230	6	ESC-R	plasmid	NA	NA	IS26	CTX-M-27	NA	2.87971	None	NA	A	H41 / A (O16:H5 variant)	O16:H5	fimH41	S83L/D87N	S80I/E84	E460D	NA	WT	WT	WT	WT	2019-10-19	5392	Susceptible	Not Reported	Not Reported	Intermediate	Resistant	Resistant	Not Reported	Not Reported	Resistant	Not Reported	Resistant	Resistant	Not Reported	Susceptible	Not Reported	Not Reported	Not Reported	Susceptible	Not Reported	Susceptible	Not Reported	Susceptible	Not Reported	Not Reported
MB9877	6	non-CP-CRE	plasmid	F2:A1:B1	PCT	IS26	CTX-M-27	NA	9.10037	None	NA	A	H41 / A (O16:H5 variant)	O16:H5	fimH41	S83L/D87N	S80I/E84	E460D	NA	nonsense	p.Gln82*	WT	WT	2020-02-13	5392	Susceptible	Not Reported	Not Reported	Resistant	Susceptible	Resistant	Not Reported	Not Reported	Resistant	Susceptible	Resistant	Resistant	Not Reported	Resistant	Not Reported	Not Reported	Not Reported	Resistant	Susceptible	Resistant	Not Reported	Susceptible	Not Reported	Not Reported
MB1010	7	ESC-R	chromosome	NA	MB1860-PCT	IS26	CTX-M-15	NA	1.13489	OXA-1	0.782775	C2	H30Rx / C2	O25b:H4	fimH30	S83L/D87N	S80I/E84V	I529L	100.0, 98.22	WT	WT	WT	WT	2015-01-02	1508	Susceptible	Not Reported	Resistant	Resistant	Resistant	Susceptible	Resistant	Resistant	Resistant	Not Reported	Resistant	Resistant	Not Reported	Susceptible	Resistant	Susceptible	Resistant	Susceptible	Not Reported	Susceptible	Susceptible	Intermediate	Susceptible	Not Reported
MB10280	7	ESC-R	chromosome	NA	MB1860-PCT	IS26	CTX-M-15	NA	1.00929	OXA-1	0.738011	C2	H30Rx / C2	O25b:H4	fimH30	S83L/D87N	S80I/E84V	I529L	100.0, 98.22	missense	p.Gln372Leu	frameshift	p.Asp310fs	2020-05-01	5748	Susceptible	Not Reported	Not Reported	Resistant	Susceptible	Susceptible	Not Reported	Not Reported	Susceptible	Not Reported	Resistant	Resistant	Not Reported	Susceptible	Not Reported	Not Reported	Not Reported	Susceptible	Not Reported	Susceptible	Not Reported	Intermediate	Not Reported	Not Reported
MB11385	7	non-CP-CRE	chromosome	NA	MB1860-PCT	IS26	CTX-M-15	NA	3.31288	OXA-1	2.30948	C2	H30Rx / C2	O25b:H4	fimH30	S83L/D87N	S80I/E84V	I529L	100.0, 98.22	WT	WT	frameshift	p.Lys68fs	2020-11-30	5763	Intermediate	Not Reported	Not Reported	Resistant	Resistant	Resistant	Not Reported	Not Reported	Not Reported	Susceptible	Resistant	Resistant	Not Reported	Resistant	Not Reported	Susceptible	Not Reported	Susceptible	Susceptible	Resistant	Not Reported	Resistant	Not Reported	Not Reported
MB1159	7	ESC-R	chromosome	NA	MB1860-PCT	IS26	CTX-M-15	NA	1.05918	OXA-1	1.57568	C2	H30Rx / C2	O25b:H4	fimH30	S83L/D87N	S80I/E84V	I529L	100.0, 98.22	WT	WT	WT	WT	2015-05-17	407	Susceptible	Not Reported	Resistant	Resistant	Resistant	Susceptible	Resistant	Resistant	Resistant	Not Reported	Resistant	Resistant	Not Reported	Susceptible	Resistant	Susceptible	Resistant	Susceptible	Not Reported	Susceptible	Susceptible	Resistant	Susceptible	Not Reported
MB1860	7	ESC-R	chromosome	NA	MB1860-PCT	IS26	CTX-M-15	NA	0.927011	OXA-1	1.10254	C2	H30Rx / C2	O25b:H4	fimH30	S83L/D87N	S80I/E84V	I529L	100.0, 98.52	WT	WT	WT	WT	2016-02-02	2162	Susceptible	Not Reported	Resistant	Resistant	Resistant	Resistant	Resistant	Resistant	Resistant	Not Reported	Resistant	Resistant	Not Reported	Susceptible	Resistant	Susceptible	Resistant	Susceptible	Not Reported	Susceptible	Susceptible	Resistant	Susceptible	Not Reported
MB2241	7	ESC-R	chromosome	NA	MB1860-PCT	IS26	CTX-M-15	NA	0.883604	OXA-1	0.64664	C2	H30Rx / C2	O25b:H4	fimH30	S83L/D87N	S80I/E84V	I529L	100.0, 98.22	WT	WT	WT	WT	2016-05-18	3102	Susceptible	Not Reported	Resistant	Resistant	Resistant	Susceptible Dose Dependent	Resistant	Resistant	Resistant	Not Reported	Resistant	Resistant	Not Reported	Susceptible	Resistant	Susceptible	Resistant	Susceptible	Not Reported	Susceptible	Susceptible	Intermediate	Susceptible	Not Reported
MB2258	7	ESC-S	None	NA	MB1860TU	NA	None	NA	NA	OXA-1	3.1492	C2	H30Rx / C2	O25b:H4	fimH30	S83L/D87N	S80I/E84V	I529L	100.0, 98.22	WT	WT	WT	WT	2016-06-03	1476	Susceptible	Not Reported	Resistant	Resistant	Susceptible	Susceptible	Susceptible	Susceptible	Susceptible	Not Reported	Susceptible	Resistant	Not Reported	Susceptible	Not Reported	Susceptible	Resistant	Susceptible	Not Reported	Resistant	Susceptible	Resistant	Susceptible	Not Reported
MB2355	7	ESC-S	None	NA	NA	NA	None	NA	NA	None	NA	C2	H30Rx / C2	O25b:H4	fimH30	S83L/D87N	S80I/E84V	I529L	100.0, 98.22	WT	WT	WT	WT	2016-07-02	3185	Susceptible	Susceptible	Susceptible	Susceptible	Susceptible	Susceptible	Susceptible	Susceptible	Susceptible	Not Reported	Susceptible	Resistant	Not Reported	Susceptible	Susceptible	Susceptible	Resistant	Susceptible	Not Reported	Susceptible	Not Reported	Susceptible	Susceptible	Not Reported
MB2374	7	ESC-R	chromosome	NA	MB1860-PCT	IS26	CTX-M-15	NA	0.931257	OXA-1	11.6015	C2	H30Rx / C2	O25b:H4	fimH30	S83L/D87N	S80I/E84V	I529L	100.0, 98.52	WT	WT	WT	WT	2016-07-03	2162	Resistant	Resistant	Resistant	Resistant	Resistant	Susceptible Dose Dependent	Resistant	Resistant	Resistant	Not Reported	Resistant	Resistant	Not Reported	Susceptible	Resistant	Susceptible	Resistant	Susceptible	Not Reported	Resistant	Not Reported	Resistant	Susceptible	Not Reported
MB2463	7	non-CP-CRE	chromosome	NA	MB1860-PCT	IS26	CTX-M-15	NA	0.822119	OXA-1	17.9176	C2	H30Rx / C2	O25b:H4	fimH30	S83L/D87N	S80I/E84V	I529L	100.0, 98.52	insertion	MB1860TU	frameshift	p.Asn183fs	2016-07-30	2162	Resistant	Resistant	Resistant	Resistant	Resistant	Resistant	Resistant	Resistant	Resistant	Susceptible	Resistant	Resistant	Not Reported	Resistant	Resistant	Intermediate	Resistant	Resistant	Not Reported	Resistant	Susceptible	Resistant	Susceptible	Not Reported
MB2489	7	non-CP-CRE	both	F2:A1:B1:C1	MB1860-PCT	IS26	CTX-M-15	NA	2.14902	OXA-1	1.94765	C2	H30Rx / C2	O25b:H4	fimH30	S83L/D87N	S80I/E84V	I529L	100.0, 98.22	frameshift	p.Tyr170fs	frameshift	p.Lys102fs	2016-07-27	3202	Susceptible	Resistant	Resistant	Resistant	Resistant	Resistant	Resistant	Resistant	Resistant	Susceptible	Resistant	Resistant	Not Reported	Resistant	Resistant	Resistant	Resistant	Susceptible	Not Reported	Resistant	Susceptible	Resistant	Resistant	Not Reported
MB2573	7	non-CP-CRE	chromosome	NA	MB1860-PCT	IS26	CTX-M-15	NA	1.40376	OXA-1	19.8435	C2	H30Rx / C2	O25b:H4	fimH30	S83L/D87N	S80I/E84V	I529L	100.0, 98.52	insertion	MB1860TU	frameshift	p.Asn183fs	2016-09-01	2162	Resistant	Resistant	Resistant	Resistant	Resistant	Resistant	Resistant	Resistant	Resistant	Susceptible	Resistant	Resistant	Not Reported	Resistant	Resistant	Intermediate	Resistant	Resistant	Not Reported	Resistant	Not Reported	Resistant	Susceptible	Not Reported
MB2664	7	non-CP-CRE	chromosome	NA	MB1860-PCT	IS26	CTX-M-15	NA	1.03766	OXA-1	2.49141	C2	H30Rx / C2	O25b:H4	fimH30	S83L/D87N	S80I/E84V	I529L	100.0, 98.52	insertion	MB1860TU	frameshift	p.Asn183fs	2016-09-20	2162	Resistant	Resistant	Resistant	Resistant	Resistant	Resistant	Resistant	Resistant	Resistant	Not Reported	Resistant	Resistant	Not Reported	Not Reported	Resistant	Resistant	Resistant	Intermediate	Not Reported	Resistant	Not Reported	Resistant	Susceptible	Not Reported
MB2710	7	ESC-R	chromosome	NA	MB1860-PCT	IS26	CTX-M-15	NA	0.991018	OXA-1	0.663683	C2	H30Rx / C2	O25b:H4	fimH30	S83L/D87N	S80I/E84V	I529L	100.0, 98.22	WT	WT	WT	WT	2016-09-27	3257	Susceptible	Intermediate	Resistant	Resistant	Resistant	Susceptible	Resistant	Resistant	Resistant	Not Reported	Resistant	Resistant	Not Reported	Susceptible	Resistant	Susceptible	Resistant	Susceptible	Not Reported	Susceptible	Not Reported	Resistant	Susceptible	Not Reported
MB3120	7	ESC-R	chromosome	NA	MB1860-PCT	IS26	CTX-M-15	NA	1.01136	OXA-1	0.691298	C2	H30Rx / C2	O25b:H4	fimH30	S83L/D87N	S80I/E84V	I529L	100.0, 97.92	WT	WT	WT	WT	2017-01-03	2761	Susceptible	Intermediate	Resistant	Resistant	Resistant	Susceptible	Resistant	Resistant	Resistant	Not Reported	Resistant	Resistant	Not Reported	Susceptible	Resistant	Susceptible	Resistant	Susceptible	Not Reported	Susceptible	Not Reported	Resistant	Resistant	Not Reported
MB356	7	ESC-R	chromosome	NA	MB1860-PCT	IS26	CTX-M-15	NA	1.28586	OXA-1	1.14181	C2	H30Rx / C2	O25b:H4	fimH30	S83L/D87N	S80I/E84V	I529L	100.0, 97.92	WT	WT	WT	WT	2014-01-05	1601	Susceptible	Not Reported	Resistant	Resistant	Resistant	Susceptible	Resistant	Resistant	Resistant	Not Reported	Resistant	Resistant	Not Reported	Susceptible	Susceptible	Susceptible	Resistant	Susceptible	Not Reported	Susceptible	Susceptible	Intermediate	Susceptible	Not Reported
MB3605	7	ESC-R	chromosome	NA	MB1860-PCT	IS26	CTX-M-15	NA	0.873032	OXA-1	0.67637	C2	H30Rx / C2	O25b:H4	fimH30	S83L/D87N	S80I/E84V	I529L	100.0, 98.22	WT	WT	WT	WT	2017-04-25	875	Susceptible	Intermediate	Resistant	Resistant	Resistant	Susceptible	Resistant	Resistant	Resistant	Not Reported	Resistant	Resistant	Not Reported	Susceptible	Resistant	Susceptible	Resistant	Susceptible	Not Reported	Susceptible	Not Reported	Resistant	Susceptible	Not Reported
MB3917	7	ESC-R	chromosome	NA	MB1860-PCT	IS26	CTX-M-15	NA	0.994897	OXA-1	0.900592	C2	H30Rx / C2	O25b:H4	fimH30	S83L/D87N	S80I/E84V	I529L	100.0, 98.22	WT	WT	WT	WT	2017-07-01	3933	Susceptible	Intermediate	Resistant	Resistant	Resistant	Susceptible	Resistant	Resistant	Resistant	Not Reported	Resistant	Resistant	Not Reported	Susceptible	Resistant	Susceptible	Resistant	Susceptible	Not Reported	Susceptible	Not Reported	Resistant	Susceptible	Not Reported
MB3958	7	ESC-R	chromosome	NA	MB1860-PCT	IS26	CTX-M-15	NA	1.23383	OXA-1	0.872289	C2	H30Rx / C2	O25b:H4	fimH30	S83L/D87N	S80I/E84V	I529L	100.0, 98.52	WT	WT	WT	WT	2017-07-11	3416	Susceptible	Intermediate	Resistant	Resistant	Resistant	Susceptible	Resistant	Resistant	Resistant	Resistant	Resistant	Resistant	Not Reported	Susceptible	Resistant	Susceptible	Resistant	Susceptible	Not Reported	Susceptible	Not Reported	Resistant	Susceptible	Not Reported
MB4862	7	ESC-R	chromosome	NA	MB1860-PCT	IS26	CTX-M-15	NA	0.857025	OXA-1	0.652287	C2	H30Rx / C2	O25b:H4	fimH30	S83L/D87N	S80I/E84V	I529L	100.0, 97.92	WT	WT	WT	WT	2017-12-29	3994	Susceptible	Intermediate	Resistant	Resistant	Resistant	Resistant	Resistant	Resistant	Resistant	Not Reported	Resistant	Resistant	Not Reported	Susceptible	Resistant	Susceptible	Resistant	Susceptible	Not Reported	Susceptible	Not Reported	Intermediate	Susceptible	Not Reported
MB4948	7	ESC-R	chromosome	NA	MB1860-PCT	IS26	CTX-M-15	NA	0.983585	OXA-1	0.763233	C2	H30Rx / C2	O25b:H4	fimH30	S83L/D87N	S80I/E84V	I529L	100.0, 98.22	WT	WT	WT	WT	2018-01-05	3009	Susceptible	Intermediate	Resistant	Resistant	Resistant	Susceptible	Resistant	Resistant	Resistant	Not Reported	Resistant	Resistant	Not Reported	Susceptible	Resistant	Susceptible	Resistant	Susceptible	Not Reported	Susceptible	Not Reported	Resistant	Susceptible	Not Reported
MB5277	7	ESC-R	chromosome	NA	MB1860-PCT	IS26	CTX-M-15	NA	0.879508	None	NA	C2	H30Rx / C2	O25b:H4	fimH30	S83L/D87N	S80I/E84V	I529L	100.0, 98.22	WT	WT	WT	WT	2018-03-16	4463	Susceptible	Not Reported	Not Reported	Resistant	Resistant	Resistant	Not Reported	Not Reported	Resistant	Not Reported	Resistant	Resistant	Not Reported	Susceptible	Susceptible	Not Reported	Not Reported	Susceptible	Not Reported	Susceptible	Not Reported	Susceptible	Not Reported	Not Reported
MB5288	7	non-CP-CRE	chromosome	NA	MB1860-PCT	IS26	CTX-M-15	NA	5.36408	OXA-1	4.88546	C2	H30Rx / C2	O25b:H4	fimH30	S83L/D87N	S80I/E84V	I529L	100.0, 97.92	nonsense	p.Tyr250*	nonsense	p.Gln88*	2018-03-15	4433	Intermediate	Resistant	Not Reported	Not Reported	Not Reported	Resistant	Not Reported	Not Reported	Not Reported	Susceptible	Not Reported	Resistant	Susceptible	Resistant	Not Reported	Intermediate	Not Reported	Resistant	Not Reported	Resistant	Not Reported	Resistant	Susceptible	Not Reported
MB5908	7	ESC-R	chromosome	NA	MB1860-PCT	IS26	CTX-M-15	NA	0.885381	OXA-1	0.666883	C2	H30Rx / C2	O25b:H4	fimH30	S83L/D87N	S80I/E84V	I529L	100.0, 98.22	WT	WT	WT	WT	2018-07-12	4576	Susceptible	Intermediate	Resistant	Resistant	Resistant	Susceptible	Resistant	Not Reported	Resistant	Not Reported	Resistant	Resistant	Not Reported	Susceptible	Resistant	Susceptible	Resistant	Susceptible	Not Reported	Susceptible	Not Reported	Resistant	Resistant	Not Reported
MB6471	7	ESC-R	chromosome	NA	MB1860-PCT	IS26	CTX-M-15	NA	1.02665	OXA-1	0.792073	C2	H30Rx / C2	O25b:H4	fimH30	S83L/D87N	S80I/E84V	I529L	100.0, 98.22	WT	WT	WT	WT	2018-09-26	4759	Susceptible	Not Reported	Not Reported	Resistant	Resistant	Susceptible	Not Reported	Not Reported	Resistant	Not Reported	Resistant	Resistant	Not Reported	Susceptible	Resistant	Not Reported	Not Reported	Susceptible	Not Reported	Susceptible	Not Reported	Susceptible	Not Reported	Not Reported
MB6589	7	ESC-R	chromosome	NA	MB1860-PCT	IS26	CTX-M-15	NA	1.4973	OXA-1	1.33455	C2	H30Rx / C2	O25b:H4	fimH30	S83L/D87N	S80I/E84V	I529L	100.0, 98.22	WT	WT	WT	WT	2018-09-05	4201	Susceptible	Not Reported	Not Reported	Resistant	Resistant	Resistant	Not Reported	Not Reported	Resistant	Not Reported	Resistant	Resistant	Not Reported	Susceptible	Resistant	Not Reported	Not Reported	Susceptible	Not Reported	Susceptible	Not Reported	Resistant	Not Reported	Not Reported
MB6813	7	ESC-R	chromosome	NA	MB1860-PCT	IS26	CTX-M-15	NA	2.7123	OXA-1	0.643965	C2	H30Rx / C2	O25b:H4	fimH30	S83L/D87N	S80I/E84V	I529L	100.0, 97.92	WT	WT	WT	WT	2018-10-14	4590	Susceptible	Not Reported	Not Reported	Resistant	Resistant	Resistant	Not Reported	Not Reported	Resistant	Not Reported	Resistant	Resistant	Not Reported	Susceptible	Resistant	Not Reported	Not Reported	Susceptible	Not Reported	Susceptible	Not Reported	Resistant	Not Reported	Not Reported
MB7363	7	ESC-R	chromosome	NA	MB1860-PCT	IS26	CTX-M-15	NA	0.935571	OXA-1	0.820519	C2	H30Rx / C2	O25b:H4	fimH30	S83L/D87N	S80I/E84V	I529L	100.0, 98.22	WT	WT	WT	WT	2018-12-22	3054	Susceptible	Not Reported	Not Reported	Resistant	Resistant	Resistant	Not Reported	Not Reported	Resistant	Not Reported	Resistant	Resistant	Not Reported	Susceptible	Resistant	Not Reported	Not Reported	Susceptible	Not Reported	Susceptible	Not Reported	Resistant	Not Reported	Not Reported
MB7775	7	ESC-R	None	NA	MB1860TU	NA	None	NA	NA	OXA-1	2.57459	C2	H30Rx / C2	O25b:H4	fimH30	S83L/D87N	S80I/E84V	I529L	100.0, 98.22	WT	WT	WT	WT	2019-02-20	4607	Susceptible	Not Reported	Not Reported	Resistant	Resistant	Resistant	Not Reported	Not Reported	Resistant	Not Reported	Resistant	Resistant	Not Reported	Susceptible	Resistant	Not Reported	Not Reported	Susceptible	Not Reported	Susceptible	Not Reported	Resistant	Not Reported	Not Reported
MB8332	7	ESC-R	chromosome	NA	MB1860-PCT	IS26	CTX-M-15	NA	0.933856	OXA-1	0.787844	C2	H30Rx / C2	O25b:H4	fimH30	S83L/D87N	S80I/E84V	I529L	100.0, 98.22	WT	WT	WT	WT	2019-05-25	3748	Susceptible	Not Reported	Not Reported	Resistant	Resistant	Resistant	Not Reported	Not Reported	Resistant	Not Reported	Resistant	Resistant	Not Reported	Susceptible	Resistant	Not Reported	Not Reported	Susceptible	Not Reported	Intermediate	Not Reported	Resistant	Not Reported	Not Reported
MB8413	7	non-CP-CRE	None	NA	MB1860TU	NA	None	NA	NA	OXA-1	15.3556	C2	H30Rx / C2	O25b:H4	fimH30	S83L/D87N	S80I/E84V	I529L	100.0, 98.22	WT	WT	frameshift	p.Asn183fs	2019-06-02	4993	Resistant	Not Reported	Not Reported	Resistant	Susceptible	Resistant	Not Reported	Not Reported	Susceptible	Susceptible	Susceptible	Resistant	Not Reported	Resistant	Resistant	Susceptible	Not Reported	Susceptible	Susceptible	Resistant	Susceptible	Resistant	Not Reported	Not Reported
MB8420	7	ESC-R	chromosome	NA	MB1860-PCT	IS26	CTX-M-15	NA	0.854734	OXA-1	0.638644	C2	Unique ST131 profile type	O25b:H4	fimH34	S83L/D87N	S80I/E84V	I529L	100.0, 97.92	WT	WT	WT	WT	2019-06-06	4879	Susceptible	Not Reported	Not Reported	Resistant	Resistant	Resistant	Not Reported	Not Reported	Resistant	Not Reported	Resistant	Resistant	Not Reported	Susceptible	Resistant	Not Reported	Not Reported	Susceptible	Not Reported	Susceptible	Not Reported	Resistant	Not Reported	Not Reported
MB8435	7	ESC-R	chromosome	NA	MB1860-PCT	IS26	CTX-M-15	NA	2.68786	OXA-1	0.754935	C2	H30Rx / C2	O25b:H4	fimH30	S83L/D87N	S80I/E84V	I529L	100.0, 98.22	WT	WT	WT	WT	2019-06-07	4942	Susceptible	Not Reported	Not Reported	Resistant	Resistant	Resistant	Not Reported	Not Reported	Resistant	Not Reported	Resistant	Resistant	Not Reported	Susceptible	Resistant	Not Reported	Not Reported	Susceptible	Not Reported	Susceptible	Not Reported	Resistant	Not Reported	Not Reported
MB8749	7	ESC-R	chromosome	NA	MB1860-PCT	IS26	CTX-M-15	NA	0.964182	OXA-1	0.775406	C2	H30Rx / C2	O25b:H4	fimH30	S83L/D87N	S80I/E84V	I529L	100.0, 98.22	WT	WT	WT	WT	2019-07-23	4713	Susceptible	Not Reported	Not Reported	Resistant	Resistant	Resistant	Not Reported	Not Reported	Resistant	Not Reported	Resistant	Resistant	Not Reported	Susceptible	Not Reported	Not Reported	Not Reported	Susceptible	Not Reported	Susceptible	Not Reported	Resistant	Not Reported	Not Reported
MB8816	7	ESC-R	chromosome	NA	MB1860-PCT	IS26	CTX-M-15	NA	0.951128	OXA-1	0.737812	C2	H30Rx / C2	O25b:H4	fimH30	S83L/D87N	S80I/E84V	I529L	100.0, 98.22	WT	WT	WT	WT	2019-08-08	5389	Susceptible	Intermediate	Resistant	Resistant	Resistant	Susceptible	Resistant	Resistant	Resistant	Not Reported	Resistant	Resistant	Not Reported	Susceptible	Resistant	Susceptible	Resistant	Susceptible	Not Reported	Susceptible	Not Reported	Resistant	Susceptible	Not Reported
MB8843	7	ESC-R	chromosome	NA	MB1860-PCT	IS26	CTX-M-15	NA	0.855258	OXA-1	0.718079	C2	H30Rx / C2	O25b:H4	fimH30	S83L/D87N	S80I/E84V	I529L	100.0, 97.92	WT	WT	WT	WT	2019-08-09	3776	Susceptible	Not Reported	Not Reported	Resistant	Resistant	Resistant	Not Reported	Not Reported	Resistant	Not Reported	Resistant	Resistant	Not Reported	Susceptible	Not Reported	Not Reported	Not Reported	Susceptible	Not Reported	Susceptible	Not Reported	Resistant	Not Reported	Not Reported
MB8941	7	ESC-R	chromosome	NA	MB1860-PCT	IS26	CTX-M-15	NA	0.88717	OXA-1	0.703503	C2	H30Rx / C2	O25b:H4	fimH30	S83L/D87N	S80I/E84V	I529L	100.0, 97.92	WT	WT	frameshift	p.Thr263fs	2019-09-04	4672	Susceptible	Not Reported	Not Reported	Resistant	Resistant	Resistant	Not Reported	Not Reported	Resistant	Not Reported	Resistant	Resistant	Not Reported	Susceptible	Not Reported	Not Reported	Not Reported	Susceptible	Not Reported	Susceptible	Not Reported	Resistant	Not Reported	Not Reported
MB9190	7	ESC-R	chromosome	NA	MB1860-PCT	IS26	CTX-M-15	NA	0.909342	OXA-1	0.760725	C2	Unique ST131 profile type	O25b:H4	fimH34	S83L/D87N	S80I/E84V	I529L	100.0, 98.22	WT	WT	WT	WT	2019-10-17	5170	Susceptible	Not Reported	Not Reported	Resistant	Resistant	Resistant	Not Reported	Not Reported	Resistant	Not Reported	Resistant	Resistant	Not Reported	Susceptible	Not Reported	Not Reported	Not Reported	Susceptible	Not Reported	Susceptible	Not Reported	Resistant	Not Reported	Not Reported
MB9461	7	ESC-R	chromosome	NA	MB1860-PCT	IS26	CTX-M-15	NA	2.08764	OXA-1	0.708172	C2	H30Rx / C2	O25b:H4	fimH30	S83L/D87N	S80I/E84V	I529L	100.0, 97.92	WT	WT	WT	WT	2019-11-22	5645	Susceptible	Not Reported	Not Reported	Resistant	Resistant	Resistant	Not Reported	Not Reported	Resistant	Not Reported	Resistant	Resistant	Not Reported	Susceptible	Not Reported	Not Reported	Not Reported	Susceptible	Not Reported	Susceptible	Not Reported	Resistant	Not Reported	Not Reported
MB9557	7	ESC-R	chromosome	NA	MB1860-PCT	IS26	CTX-M-15	NA	0.992311	OXA-1	0.794104	C2	H30Rx / C2	O25b:H4	fimH30	S83L/D87N	S80I/E84V	I529L	100.0, 98.22	WT	WT	WT	WT	2019-12-10	5652	Susceptible	Not Reported	Not Reported	Resistant	Resistant	Resistant	Not Reported	Not Reported	Resistant	Not Reported	Resistant	Resistant	Not Reported	Susceptible	Not Reported	Not Reported	Not Reported	Susceptible	Not Reported	Resistant	Not Reported	Resistant	Not Reported	Not Reported
MB11353	8	ESC-R	plasmid	F2:A1:B-:C1	MB11353-PCT	IS26	CTX-M-15	NA	3.68003	OXA-1	3.01578	C2	H30Rx / C2	O25b:H4	fimH30	S83L/D87N	S80I/E84V	I529L	NA	WT	WT	WT	WT	2020-11-27	6016	Susceptible	Not Reported	Not Reported	Resistant	Resistant	Resistant	Not Reported	Not Reported	Not Reported	Not Reported	Resistant	Resistant	Not Reported	Susceptible	Not Reported	Not Reported	Not Reported	Susceptible	Not Reported	Resistant	Not Reported	Resistant	Not Reported	Not Reported
MB2270	8	ESC-S	None	NA	NA	NA	None	NA	NA	OXA-1	15.5847	C2	H30Rx / C2	O25b:H4	fimH30	S83L/D87N	S80I/E84V	I529L	NA	WT	WT	WT	WT	2016-06-05	2744	Resistant	Not Reported	Resistant	Resistant	Susceptible	Susceptible	Susceptible	Susceptible	Susceptible	Not Reported	Susceptible	Resistant	Not Reported	Susceptible	Not Reported	Susceptible	Resistant	Susceptible	Not Reported	Resistant	Susceptible	Resistant	Susceptible	Not Reported
MB2838	8	ESC-R	plasmid	NA	TPU	ISEcp1	CTX-M-15	NA	3.87272	OXA-1	1.27198	C2	H30Rx (fimH35) / C2	O25b:H4	fimH35	S83L/D87N	S80I/E84V	I529L	NA	WT	WT	frameshift	p.Phe150fs	2016-11-05	1129	Susceptible	Intermediate	Resistant	Resistant	Resistant	Susceptible Dose Dependent	Resistant	Resistant	Resistant	Not Reported	Resistant	Resistant	Not Reported	Susceptible	Susceptible	Susceptible	Resistant	Susceptible	Not Reported	Susceptible	Not Reported	Susceptible	Resistant	Not Reported
MB2887	8	ESC-R	plasmid	NA	TPU	ISEcp1	CTX-M-15	NA	1.14113	None	NA	C2	H30Rx (fimH35) / C2	O25b:H4	fimH35	S83L/D87N	S80I/E84V	I529L	NA	WT	WT	WT	WT	2016-11-18	82	Susceptible	Resistant	Resistant	Resistant	Resistant	Susceptible Dose Dependent	Resistant	Resistant	Resistant	Not Reported	Resistant	Resistant	Not Reported	Susceptible	Susceptible	Susceptible	Resistant	Susceptible	Not Reported	Resistant	Not Reported	Susceptible	Susceptible	Not Reported
MB3131	8	ESC-S	None	NA	NA	NA	None	NA	NA	OXA-1	0.761858	C2	H30Rx / C2	O25b:H4	fimH30	S83L/D87N	S80I/E84V	I529L	NA	WT	WT	WT	WT	2017-01-08	3	Susceptible	Resistant	Resistant	Resistant	Susceptible	Susceptible	Susceptible	Susceptible	Susceptible	Not Reported	Susceptible	Resistant	Not Reported	Susceptible	Resistant	Susceptible	Resistant	Susceptible	Not Reported	Resistant	Not Reported	Resistant	Susceptible	Not Reported
MB3196	8	ESC-R	plasmid	F2-:A1:B-:C1	PCT	IS26	CTX-M-27	NA	0.756524	None	NA	C2	H30Rx / C2	O25b:H4	fimH30	S83L/D87N	S80I/E84V	I529L	NA	WT	WT	WT	WT	2017-01-21	1895	Susceptible	Resistant	Resistant	Resistant	Resistant	Susceptible	Resistant	Resistant	Resistant	Not Reported	Resistant	Resistant	Not Reported	Susceptible	Susceptible	Susceptible	Resistant	Susceptible	Not Reported	Intermediate	Not Reported	Susceptible	Susceptible	Not Reported
MB3202	8	ESC-R	plasmid	NA	MB11353-PCT	IS26	CTX-M-15	NA	1.34525	OXA-1	1.33483	C2	H30Rx / C2	O25b:H4	fimH30	S83L/D87N	S80I/E84V	I529L	NA	WT	WT	WT	WT	2017-01-23	2820	Intermediate	Resistant	Resistant	Resistant	Susceptible	Susceptible	Resistant	Resistant	Resistant	Not Reported	Resistant	Resistant	Not Reported	Susceptible	Susceptible	Susceptible	Resistant	Susceptible	Not Reported	Intermediate	Not Reported	Resistant	Resistant	Not Reported
MB3584	8	ESC-R	plasmid	NA	TPU	ISEcp1	CTX-M-15	NA	1.11594	None	NA	C2	H30Rx (fimH35) / C2	O25b:H4	fimH35	S83L/D87N	S80I/E84V	I529L	NA	WT	WT	WT	WT	2017-04-21	3527	Susceptible	Resistant	Resistant	Resistant	Resistant	Resistant	Resistant	Resistant	Resistant	Not Reported	Resistant	Resistant	Resistant	Susceptible	Susceptible	Susceptible	Resistant	Susceptible	Not Reported	Resistant	Not Reported	Susceptible	Susceptible	Not Reported
MB3952	8	ESC-S	None	NA	NA	NA	None	NA	NA	None	NA	C2	H30Rx / C2	O25b:H4	fimH30	S83L/D87N	S80I/E84V	I529L	NA	WT	WT	WT	WT	2017-07-13	23	Susceptible	Resistant	Resistant	Resistant	Susceptible	Susceptible	Susceptible	Susceptible	Susceptible	Not Reported	Susceptible	Resistant	Not Reported	Susceptible	Susceptible	Susceptible	Resistant	Susceptible	Not Reported	Resistant	Not Reported	Susceptible	Resistant	Not Reported
MB4143	8	ESC-S	None	NA	NA	NA	None	NA	NA	None	NA	C2	H30Rx / C2	O25b:H4	fimH30	S83L/D87N	S80I/E84V	I529L	NA	WT	WT	WT	WT	2017-08-19	3984	Susceptible	Resistant	Resistant	Resistant	Susceptible	Susceptible	Susceptible	Susceptible	Susceptible	Not Reported	Susceptible	Resistant	Not Reported	Susceptible	Susceptible	Susceptible	Resistant	Susceptible	Not Reported	Susceptible	Not Reported	Susceptible	Resistant	Not Reported
MB4222	8	ESC-R	plasmid	NA	NA	NA	CTX-M-15	NA	2.71534	OXA-1	1.3364	C2	H30Rx / C2	O25b:H4	fimH30	S83L/D87N	S80I/E84V	I529L	NA	WT	WT	WT	WT	2017-08-23	884	Susceptible	Resistant	Resistant	Resistant	Resistant	Susceptible Dose Dependent	Resistant	Resistant	Resistant	Not Reported	Resistant	Resistant	Not Reported	Susceptible	Resistant	Susceptible	Resistant	Susceptible	Not Reported	Susceptible	Not Reported	Resistant	Resistant	Not Reported
MB4580	8	ESC-S	None	NA	NA	NA	None	NA	NA	OXA-1	1.17305	C2	H30Rx / C2 (non-O-typable)	O25b-V:H4	fimH30	S83L/D87N	S80I/E84V	I529L	NA	WT	WT	WT	WT	2017-10-31	3931	Susceptible	Resistant	Resistant	Resistant	Susceptible	Susceptible	Susceptible	Susceptible	Susceptible	Not Reported	Susceptible	Resistant	Not Reported	Susceptible	Resistant	Susceptible	Resistant	Susceptible	Not Reported	Susceptible	Not Reported	Intermediate	Susceptible	Not Reported
MB4649	8	ESC-R	plasmid	NA	NA	NA	Other	TEM-15	1.20167	None	NA	C2	H30Rx / C2	O25b:H4	fimH30	S83L/D87N	S80I/E84V	I529L	NA	WT	WT	frameshift	p.Thr19fs	2017-11-14	23	Susceptible	Susceptible	Resistant	Susceptible	Resistant	Susceptible	Resistant	Resistant	Resistant	Not Reported	Resistant	Resistant	Not Reported	Susceptible	Not Reported	Susceptible	Resistant	Susceptible	Not Reported	Susceptible	Not Reported	Susceptible	Resistant	Not Reported
MB4732	8	ESC-R	chromosome	NA	TPU	ISEcp1	CTX-M-15	NA	2.28261	None	NA	C2	H30Rx / C2	O25b:H4	fimH30	S83L/D87N	S80I/E84V	I529L	100.0, 98.22	WT	WT	WT	WT	2017-11-25	1572	Susceptible	Susceptible	Resistant	Intermediate	Resistant	Resistant	Resistant	Resistant	Resistant	Not Reported	Resistant	Resistant	Not Reported	Susceptible	Susceptible	Susceptible	Resistant	Susceptible	Not Reported	Susceptible	Not Reported	Susceptible	Resistant	Not Reported
MB507	8	ESC-R	plasmid	NA	TPU	ISEcp1	CTX-M-15	NA	0.959863	OXA-1	1.05974	C2	H30Rx / C2	O25b:H4	fimH30	S83L/D87N	S80I/E84V	I529L	100.0, 98.22	WT	WT	WT	WT	2014-04-07	1748	Susceptible	Not Reported	Resistant	Resistant	Resistant	Susceptible	Resistant	Resistant	Resistant	Not Reported	Resistant	Resistant	Not Reported	Susceptible	Resistant	Susceptible	Resistant	Susceptible	Not Reported	Susceptible	Susceptible	Resistant	Resistant	Not Reported
MB5381	8	ESC-S	None	NA	NA	NA	None	NA	NA	None	NA	C2	H30Rx / C2	O25b:H4	fimH30	S83L/D87N	S80I/E84V	I529L	100.0, 98.22	WT	WT	WT	WT	2018-04-04	2132	Susceptible	Susceptible	Susceptible	Susceptible	Susceptible	Susceptible	Susceptible	Susceptible	Susceptible	Not Reported	Susceptible	Resistant	Not Reported	Susceptible	Susceptible	Susceptible	Resistant	Susceptible	Not Reported	Susceptible	Not Reported	Susceptible	Susceptible	Not Reported
MB5620	8	ESC-S	None	NA	NA	NA	None	NA	NA	OXA-1	2.39355	C2	H30Rx / C2	O25b:H4	fimH30	S83L/D87N	S80I/E84V	I529L	NA	WT	WT	WT	WT	2018-05-18	292	Susceptible	Not Reported	Not Reported	Resistant	Susceptible	Susceptible	Not Reported	Not Reported	Susceptible	Not Reported	Susceptible	Resistant	Not Reported	Susceptible	Susceptible	Not Reported	Not Reported	Susceptible	Not Reported	Resistant	Not Reported	Resistant	Resistant	Not Reported
MB6068	8	ESC-R	plasmid	NA	TPU	ISEcp1	CTX-M-15	NA	1.75	OXA-1	1.5809	C2	H30Rx / C2	O25b:H4	fimH30	S83L/D87N	S80I/E84V	I529L	100.0, 98.22	WT	WT	WT	WT	2018-07-19	4530	Susceptible	Resistant	Resistant	Resistant	Resistant	Susceptible Dose Dependent	Resistant	Not Reported	Resistant	Not Reported	Resistant	Resistant	Not Reported	Susceptible	Resistant	Susceptible	Resistant	Susceptible	Not Reported	Intermediate	Not Reported	Resistant	Resistant	Not Reported
MB6204	8	ESC-R	chromosome	NA	TPU	ISEcp1	CTX-M-15	NA	1.93924	None	NA	C2	H30Rx / C2	O25b:H4	fimH30	S83L/D87N	S80I/E84V	I529L	100.0, 98.52	WT	WT	WT	WT	2018-08-17	1653	Susceptible	Not Reported	Not Reported	Resistant	Resistant	Resistant	Not Reported	Not Reported	Resistant	Not Reported	Resistant	Resistant	Not Reported	Susceptible	Resistant	Not Reported	Not Reported	Susceptible	Not Reported	Susceptible	Not Reported	Intermediate	Not Reported	Not Reported
MB6798	8	ESC-R	chromosome	NA	TPU	ISEcp1	CTX-M-15	NA	0.800309	OXA-1	0.710683	C2	H30Rx / C2	O25b:H4	fimH30	S83L/D87N	S80I/E84V	I529L	100.0, 98.22	WT	WT	WT	WT	2018-10-11	483	Susceptible	Intermediate	Resistant	Resistant	Resistant	Susceptible	Resistant	Not Reported	Resistant	Not Reported	Resistant	Resistant	Not Reported	Susceptible	Resistant	Susceptible	Resistant	Susceptible	Not Reported	Susceptible	Not Reported	Intermediate	Resistant	Not Reported
MB6887	8	ESC-R	plasmid	NA	TPU	ISEcp1	CTX-M-15	NA	1.16048	OXA-1	0.850538	C2	H30Rx (fimH35) / C2	O25b:H4	fimH402	S83L/D87N	S80I/E84V	I529L	NA	WT	WT	WT	WT	2018-10-22	4612	Susceptible	Not Reported	Not Reported	Resistant	Resistant	Resistant	Not Reported	Not Reported	Resistant	Not Reported	Resistant	Resistant	Not Reported	Susceptible	Not Reported	Not Reported	Not Reported	Susceptible	Not Reported	Resistant	Not Reported	Resistant	Not Reported	Not Reported
MB7357	8	ESC-R	chromosome	NA	TPU	ISEcp1	CTX-M-15	NA	3.17006	None	NA	C2	H30Rx / C2	O25b:H4	fimH30	S83L/D87N	S80I/E84V	I529L	NA	WT	WT	WT	WT	2018-12-20	1321	Susceptible	Intermediate	Not Reported	Not Reported	Not Reported	Resistant	Not Reported	Not Reported	Not Reported	Not Reported	Not Reported	Resistant	Not Reported	Susceptible	Not Reported	Susceptible	Not Reported	Not Reported	Not Reported	Susceptible	Not Reported	Susceptible	Resistant	Not Reported
MB7979	8	ESC-R	plasmid	NA	NA	IS26	CTX-M-15	NA	1.27146	OXA-1	0.779571	C2	H30Rx / C2	O25b:H4	fimH30-v	S83L/D87N	S80I/E84V	I529L	100.0, 97.92	WT	WT	WT	WT	2019-03-24	4779	Susceptible	Not Reported	Not Reported	Resistant	Resistant	Resistant	Not Reported	Not Reported	Resistant	Not Reported	Resistant	Resistant	Not Reported	Susceptible	Susceptible	Not Reported	Not Reported	Susceptible	Not Reported	Intermediate	Not Reported	Resistant	Not Reported	Not Reported
MB7982	8	ESC-R	chromosome	NA	TPU	ISEcp1	CTX-M-15	NA	3.22096	OXA-1	0.831819	C2	H30Rx / C2	O25b:H4	fimH30	S83L/D87N	S80I/E84V	I529L	100.0, 97.92	WT	WT	WT	WT	2019-03-23	4703	Susceptible	Not Reported	Not Reported	Resistant	Resistant	Resistant	Not Reported	Not Reported	Resistant	Not Reported	Resistant	Resistant	Not Reported	Susceptible	Resistant	Not Reported	Not Reported	Susceptible	Not Reported	Susceptible	Not Reported	Resistant	Not Reported	Not Reported
MB8364	8	ESC-R	plasmid	NA	TPU	ISEcp1	CTX-M-15	NA	0.915756	OXA-1	1.00376	C2	H30Rx / C2	O25b:H4	fimH30	S83L/D87N	S80I/E84V	I529L	100.0, 98.22	WT	WT	WT	WT	2019-05-28	5177	Susceptible	Not Reported	Not Reported	Resistant	Resistant	Resistant	Not Reported	Not Reported	Resistant	Not Reported	Resistant	Resistant	Not Reported	Susceptible	Susceptible	Not Reported	Not Reported	Susceptible	Not Reported	Susceptible	Not Reported	Resistant	Not Reported	Not Reported
MB8621	8	ESC-R	plasmid	NA	NA	IS26	CTX-M-15	NA	0.589353	None	NA	C2	H30Rx / C2	O25b:H4	fimH30	S83L/D87N	S80I/E84V	I529L	NA	WT	WT	WT	WT	2019-07-05	5175	Susceptible	Not Reported	Not Reported	Resistant	Resistant	Resistant	Not Reported	Not Reported	Resistant	Not Reported	Resistant	Resistant	Not Reported	Susceptible	Not Reported	Not Reported	Not Reported	Susceptible	Not Reported	Susceptible	Not Reported	Susceptible	Not Reported	Not Reported
MB8979	8	ESC-R	plasmid	NA	MB11353-PCT	IS26	CTX-M-15	NA	0.43762	OXA-1	0.339565	C2	H30Rx / C2	O25b:H4	fimH30	S83L/D87N	S80I/E84V	I529L	NA	WT	WT	WT	WT	2019-09-10	5062	Susceptible	Not Reported	Not Reported	Susceptible	Susceptible	Susceptible	Not Reported	Not Reported	Susceptible	Not Reported	Resistant	Resistant	Not Reported	Susceptible	Not Reported	Not Reported	Not Reported	Susceptible	Not Reported	Susceptible	Not Reported	Susceptible	Not Reported	Not Reported
MB9090	8	ESC-R	plasmid	NA	NA	NA	CTX-M-15	NA	1.12858	None	NA	C2	H30Rx / C2	O25b:H4	fimH30	S83L/D87N	S80I/E84V	I529L	100.0, 98.22	WT	WT	WT	WT	2019-10-02	5281	Susceptible	Not Reported	Not Reported	Resistant	Resistant	Resistant	Not Reported	Not Reported	Resistant	Not Reported	Resistant	Resistant	Not Reported	Susceptible	Not Reported	Not Reported	Not Reported	Susceptible	Not Reported	Susceptible	Not Reported	Susceptible	Not Reported	Not Reported
MB9499	8	ESC-S	None	NA	NA	NA	None	NA	NA	None	NA	C2	H30Rx / C2	O25b:H4	fimH30	S83L/D87N	S80I/E84V	I529L	NA	WT	WT	WT	WT	2019-12-02	5503	Susceptible	Susceptible	Susceptible	Susceptible	Susceptible	Susceptible	Susceptible	Susceptible	Susceptible	Not Reported	Susceptible	Resistant	Not Reported	Susceptible	Susceptible	Susceptible	Resistant	Susceptible	Not Reported	Susceptible	Not Reported	Susceptible	Susceptible	Not Reported
MB2220	9	ESC-R	plasmid	NA	MB8236-PCT	IS26	CTX-M-15	NA	0.686001	OXA-1	0.538502	C2	H30Rx / C2	O25b:H4	fimH30	S83L/D87N	S80I/E84V	I529L	100.0, 98.22	WT	WT	WT	WT	2016-05-27	636	Susceptible	Not Reported	Resistant	Resistant	Resistant	Susceptible	Resistant	Resistant	Resistant	Not Reported	Resistant	Resistant	Not Reported	Susceptible	Susceptible	Susceptible	Resistant	Susceptible	Not Reported	Susceptible	Susceptible	Resistant	Resistant	Not Reported
MB3100	9	ESC-R	plasmid	NA	MB8236-PCT	IS26	CTX-M-15	NA	1.19168	OXA-1	1.06364	C2	H30Rx / C2	O25b:H4	fimH30	S83L/D87N	S80I/E84V	I529L	100.0, 98.22	WT	WT	WT	WT	2016-12-25	2653	Susceptible	Intermediate	Resistant	Resistant	Resistant	Susceptible Dose Dependent	Resistant	Resistant	Resistant	Not Reported	Resistant	Resistant	Not Reported	Susceptible	Susceptible	Susceptible	Resistant	Susceptible	Not Reported	Susceptible	Not Reported	Resistant	Resistant	Not Reported
MB3212	9	ESC-R	plasmid	NA	MB8236-PCT	IS26	CTX-M-15	NA	1.24021	OXA-1	0.978191	C2	H30Rx / C2	O25b:H4	fimH30	S83L/D87N	S80I/E84V	I529L	100.0, 98.22	WT	WT	WT	WT	2017-01-22	2653	Susceptible	Intermediate	Resistant	Resistant	Resistant	Susceptible Dose Dependent	Resistant	Resistant	Resistant	Not Reported	Resistant	Resistant	Not Reported	Susceptible	Susceptible	Susceptible	Resistant	Susceptible	Not Reported	Susceptible	Not Reported	Resistant	Resistant	Not Reported
MB3243	9	ESC-S	None	NA	NA	NA	None	NA	NA	None	NA	C2	H30Rx / C2	O25b:H4	fimH30	S83L/D87N	S80I/E84V	I529L	100.0, 98.22	WT	WT	WT	WT	2017-01-30	3401	Susceptible	Susceptible	Resistant	Intermediate	Susceptible	Susceptible	Susceptible	Susceptible	Susceptible	Not Reported	Susceptible	Resistant	Not Reported	Susceptible	Susceptible	Susceptible	Resistant	Susceptible	Not Reported	Susceptible	Not Reported	Susceptible	Susceptible	Not Reported
MB3373	9	ESC-R	plasmid	NA	MB8236-PCT	IS26	CTX-M-15	NA	1.17157	OXA-1	0.875884	C2	H30Rx / C2	O25b:H4	fimH30	S83L/D87N	S80I/E84V	I529L	100.0, 97.92	WT	WT	WT	WT	2017-02-26	3625	Susceptible	Intermediate	Not Reported	Not Reported	Not Reported	Resistant	Not Reported	Not Reported	Not Reported	Not Reported	Not Reported	Resistant	Not Reported	Susceptible	Not Reported	Susceptible	Not Reported	Not Reported	Not Reported	Susceptible	Not Reported	Resistant	Resistant	Not Reported
MB3866	9	ESC-R	chromosome	NA	MB8236-PCT	IS26	CTX-M-15	NA	0.802501	OXA-1	0.624071	C2	H30Rx / C2	O25b:H4	fimH30	S83L/D87N	S80I/E84V	I529L	100.0, 97.92	WT	WT	WT	WT	2017-06-21	3375	Susceptible	Intermediate	Resistant	Resistant	Resistant	Susceptible Dose Dependent	Resistant	Resistant	Resistant	Not Reported	Resistant	Resistant	Not Reported	Susceptible	Resistant	Susceptible	Resistant	Susceptible	Not Reported	Susceptible	Not Reported	Resistant	Susceptible	Not Reported
MB4589	9	ESC-R	plasmid	NA	NA	NA	Other	CTX-M-1	0.600866	None	NA	C2	H30Rx / C2	O25b:H4	fimH30	S83L/D87N	S80I/E84V	I529L	100.0, 98.22	WT	WT	WT	WT	2017-11-05	677	Susceptible	Susceptible	Resistant	Resistant	Resistant	Resistant	Resistant	Resistant	Resistant	Not Reported	Resistant	Resistant	Not Reported	Susceptible	Resistant	Susceptible	Resistant	Susceptible	Not Reported	Susceptible	Not Reported	Intermediate	Resistant	Not Reported
MB5127	9	ESC-R	plasmid	F2_N hybrid	MB8236-PCT	IS26	CTX-M-15	NA	1.37476	OXA-1	0.977478	C2	H30Rx / C2	O25b:H4	fimH30	S83L/D87N	S80I/E84V	I529L	100.0, 98.22	WT	WT	WT	WT	2018-02-14	3524	Susceptible	Resistant	Resistant	Resistant	Resistant	Resistant	Resistant	Resistant	Resistant	Not Reported	Resistant	Resistant	Susceptible	Susceptible	Resistant	Susceptible	Resistant	Susceptible	Not Reported	Resistant	Not Reported	Resistant	Resistant	Not Reported
MB6170	9	ESC-R	plasmid	NA	MB8236-PCT	IS26	CTX-M-15	NA	0.892454	OXA-1	0.693136	C2	H30Rx / C2	O25b:H4	fimH30	S83L/D87N	S80I/E84V	I529L	100.0, 98.22	WT	WT	WT	WT	2018-08-12	3303	Susceptible	Intermediate	Resistant	Resistant	Resistant	Resistant	Resistant	Not Reported	Resistant	Not Reported	Resistant	Resistant	Not Reported	Susceptible	Susceptible	Susceptible	Resistant	Susceptible	Not Reported	Susceptible	Not Reported	Intermediate	Susceptible	Not Reported
MB7050	9	ESC-R	chromosome	NA	MB8236-PCT	IS26	CTX-M-15	NA	1.05708	OXA-1	0.722003	C2	H30Rx / C2	O25b:H4	fimH30	S83L/D87N	S80I/E84V	I529L	100.0, 97.92	WT	WT	WT	WT	2018-11-12	4789	Susceptible	Not Reported	Not Reported	Resistant	Resistant	Resistant	Not Reported	Not Reported	Resistant	Not Reported	Resistant	Resistant	Not Reported	Susceptible	Resistant	Not Reported	Not Reported	Susceptible	Not Reported	Susceptible	Not Reported	Susceptible	Not Reported	Not Reported
MB8236	9	non-CP-CRE	plasmid	F2-:A1:B1:C1	MB8236-PCT	IS26	CTX-M-15	NA	0.861912	OXA-1	0.723569	C2	H30Rx / C2	O25b:H4	fimH30	S83L/D87N	S80I/E84V	I529L	100.0, 98.22	WT	WT	WT	WT	2019-05-06	751	Susceptible	Not Reported	Not Reported	Resistant	Resistant	Resistant	Not Reported	Not Reported	Resistant	Not Reported	Resistant	Resistant	Not Reported	Resistant	Not Reported	Not Reported	Not Reported	Not Reported	Not Reported	Resistant	Not Reported	Resistant	Not Reported	Not Reported
MB8405	9	ESC-R	plasmid	NA	NA	IS26	CTX-M-15	NA	1.20621	OXA-1	2.42939	C2	H30Rx / C2	O25b:H4	fimH30	S83L/D87N	S80I/E84V	I529L	100.0, 98.22	WT	WT	WT	WT	2019-06-04	2378	Susceptible	Not Reported	Not Reported	Resistant	Resistant	Resistant	Not Reported	Not Reported	Resistant	Not Reported	Resistant	Resistant	Not Reported	Susceptible	Susceptible	Not Reported	Not Reported	Susceptible	Not Reported	Resistant	Not Reported	Resistant	Not Reported	Not Reported
MB8829	9	ESC-R	chromosome	NA	MB8236-PCT	IS26	CTX-M-15	NA	1.0036	OXA-1	0.789638	C2	H30Rx / C2	O25b:H4	fimH30	S83L/D87N	S80I/E84V	I529L	100.0, 97.92	missense	p.Gly231Ser	WT	WT	2019-08-07	5465	Susceptible	Resistant	Resistant	Resistant	Resistant	Susceptible Dose Dependent	Resistant	Resistant	Resistant	Susceptible	Resistant	Resistant	Not Reported	Susceptible	Resistant	Susceptible	Resistant	Susceptible	Not Reported	Resistant	Not Reported	Resistant	Susceptible	Not Reported
MB2681	10	ESC-R	chromosome	NA	TPU	ISEcp1	CTX-M-15	NA	1.69477	None	NA	B0	H27 / B0	O25b:H4	fimH27	S83L/D87Y	S80R/E84	I529L	84.87, 97.2	WT	WT	WT	WT	2016-09-21	156	Susceptible	Intermediate	Resistant	Resistant	Resistant	Resistant	Resistant	Resistant	Resistant	Not Reported	Resistant	Resistant	Not Reported	Susceptible	Not Reported	Susceptible	Intermediate	Susceptible	Not Reported	Susceptible	Not Reported	Intermediate	Resistant	Not Reported
MB4424	10	ESC-R	chromosome	NA	TPU	ISEcp1	CTX-M-15	NA	1.31799	None	NA	B0	H27 / B0	O25b:H4	fimH27	S83L/D87	S80R/E84	I529L	84.87, 97.2	WT	WT	WT	WT	2017-10-03	207	Susceptible	Intermediate	Resistant	Resistant	Resistant	Resistant	Resistant	Resistant	Resistant	Not Reported	Resistant	Susceptible	Not Reported	Susceptible	Resistant	Susceptible	Susceptible	Susceptible	Not Reported	Susceptible	Not Reported	Intermediate	Resistant	Not Reported
MB4683	10	ESC-S	None	NA	NA	NA	None	NA	NA	None	NA	B0	H27 / B0	O25b:H4	fimH27	S83L/D87	S80R/E84	I529L	100.0, 97.33	WT	WT	WT	WT	2017-11-21	2052	Susceptible	Susceptible	Resistant	Resistant	Susceptible	Susceptible	Susceptible	Susceptible	Susceptible	Not Reported	Susceptible	Susceptible	Not Reported	Susceptible	Resistant	Susceptible	Susceptible	Susceptible	Not Reported	Susceptible	Not Reported	Intermediate	Resistant	Not Reported
MB9095	10	ESC-R	chromosome	NA	TPU	ISEcp1	CTX-M-15	NA	1.15621	None	NA	B0	H27 / B0	O25b:H4	fimH27	S83L/D87	S80R/E84	I529L	100.0, 98.81	WT	WT	WT	WT	2019-09-28	1367	Susceptible	Susceptible	Resistant	Resistant	Resistant	Resistant	Resistant	Resistant	Resistant	Not Reported	Resistant	Susceptible	Not Reported	Susceptible	Resistant	Susceptible	Susceptible	Susceptible	Not Reported	Susceptible	Not Reported	Intermediate	Susceptible	Not Reported
MB3368	11	ESC-S	None	NA	NA	NA	None	NA	NA	None	NA	B1	H30 / B1	O25b:H4	fimH30	S83/D87	S80/E84	I529L	NA	WT	WT	WT	WT	2017-02-27	3680	Susceptible	Susceptible	Resistant	Resistant	Susceptible	Susceptible	Susceptible	Susceptible	Susceptible	Not Reported	Susceptible	Susceptible	Not Reported	Susceptible	Resistant	Susceptible	Susceptible	Susceptible	Not Reported	Susceptible	Not Reported	Intermediate	Resistant	Not Reported
MB7906	11	ESC-S	None	NA	NA	NA	None	NA	NA	None	NA	B1	H30 / B1	O25b:H4	fimH30	S83/D87	S80/E84	I529L	NA	WT	WT	WT	WT	2019-03-14	3295	Susceptible	Intermediate	Resistant	Resistant	Susceptible	Susceptible	Susceptible	Not Reported	Susceptible	Not Reported	Susceptible	Susceptible	Not Reported	Susceptible	Resistant	Susceptible	Susceptible	Susceptible	Not Reported	Susceptible	Not Reported	Susceptible	Resistant	Not Reported
ST131 Hierarchical Subclade = Subclade as identified by hierarchical clustering using core gene distance matrix
ESBL context = Predicted genomic context of ESBL gene based off complete assemblies or Mlplasmids
Plasmid Type = Plasmid Typing
Transposon = Pseudocompound transposon (PCT) or transposition unit (TPU) associated with ESBL gene mediated by IS26 or ISEcp1 respectively
Clade and Cladal Description based off ST131Typer
papG-II = Presence/Abcence of PapGII virulence factor (%coverage/%ID)
DeID Record = Randomized number assigned to unique patients
AST Abbreviations: SIR = Susceptible/Intermediate/Resistant; AMK = amikacin; ATM = aztreonam; AMP = ampicillin; SAM = ampicillin-Sulbactam; AMC = amoxicillin-clavulanate; FEP = cefepime; CTX = cefoxitin; CPD = cefpodoxime; CAZ = ceftazidime; CZA = ceftazidime-avibactam; CRO = ceftriaxone; CIP = ciprofloxacin; GEN = gentamicin; IPM = imipenem; LVX = levofloxacin; MEM = meropenem; ETP = ertapenem; …

## Sheet: Table_S2
Supplemental Table 2: Variant Calling Output of Clinical Non-CP-CRE Isolates Using Subclade Appropriate References
CHROM	SUBCLADE	REFERENCE	POS	TYPE	REF	ALT	EVIDENCE	FTYPE	STRAND	GENE	PRODUCT	NT_POS	AA_POS	EFFECT	EFFECT SUMMARY
MB2855	5	MB6054	358939	snp	T	C	C:440 T:0	CDS	+	hyp	IS200/IS605 family transposase IS609	589/591	197/196	stop_lost&splice_region_variant c.589T>C p.Ter197Glnext*?	stop
MB2855	5	MB6054	649936	snp	G	T	T:413 G:0	CDS	-	ygjI	Inner membrane transporter YgjI	654/1434	218/477	stop_gained c.654C>A p.Tyr218*	stop
MB2855	5	MB6054	1170290	del	AT	A	A:329 AT:0	CDS	-	fhlA	Formate hydrogenlyase transcriptional activator FhlA	1/498	1/165	frameshift_variant&start_lost c.1delA p.Met1fs	frameshift
MB2855	5	MB6054	1681134	snp	C	T	T:396 C:1	CDS	+	ompC	Outer membrane protein C	511/1122	171/373	stop_gained c.511C>T p.Gln171*	stop
MB2855	5	MB6054	1681737	snp	C	T	T:415 C:0	CDS	+	ompC	Outer membrane protein C	1114/1122	372/373	stop_gained c.1114C>T p.Gln372*	stop
MB2855	5	MB6054	3073486	snp	G	A	A:303 G:0	CDS	+	ompF	Outer membrane porin F	708/1089	236/362	stop_gained c.708G>A p.Trp236*	stop
MB2855	5	MB6054	3346430	del	CCTATCGTT	C	C:275 CCTATCGTT:0	CDS	+	lutR	HTH-type transcriptional regulator LutR	166/714	56/237	frameshift_variant c.166_173delTATCGTTC p.Tyr56fs	frameshift
MB2855	5	MB6054	3584705	ins	G	GCT	GCT:361 G:4	CDS	-	apt	Adenine phosphoribosyltransferase	150/552	50/183	frameshift_variant c.149_150dupAG p.Arg51fs	frameshift
MB2855	5	MB6054	4234262	ins	A	AGAAAG	AGAAAG:274 A:5	CDS	+	hyp	hypothetical protein	123/135	41/44	frameshift_variant c.118_122dupAGGAA p.Asn41fs	frameshift
MB2855	5	MB6054	4452929	del	GGTGAACAGC	G	G:211 GGTGAACAGC:0	CDS	-	hyp	hypothetical protein	86/366	26/121	disruptive_inframe_deletion c.78_86delGCTGTTCAC p.Leu27_Thr29del	disruptive
MB9366	3	MB2007	221562	del	GATA	G	G:215 GATA:0	CDS	+	gadX	HTH-type transcriptional regulator GadX	138/828	46/275	disruptive_inframe_deletion c.138_140delTAA p.Asn46del	disruptive
MB9366	3	MB2007	1641310	snp	C	T	T:146 C:0	CDS	+	ompC	Outer membrane protein C	511/1122	171/373	stop_gained c.511C>T p.Gln171*	stop
MB9366	3	MB2007	2414051	del	CTCTCGGTCAGAT	C	C:110 CTCTCGGTCAGAT:0	CDS	-	tam	Trans-aconitate 2-methyltransferase	634/759	208/252	disruptive_inframe_deletion c.623_634delATCTGACCGAGA p.Asp208_Ser212delinsGly	disruptive
MB9366	3	MB2007	2645467	del	CG	C	C:133 CG:0	CDS	-	hyp	hypothetical protein	1437/1662	479/553	frameshift_variant c.1437delC p.Glu480fs	frameshift
MB9366	3	MB2007	2690535	snp	A	T	T:137 A:0	CDS	-	tdk	Thymidine kinase	422/618	141/205	stop_gained c.422T>A p.Leu141*	stop
MB9366	3	MB2007	3042528	ins	G	GCGTC	GCGTC:147 G:8	CDS	+	ompF	Outer membrane porin F	883/1089	295/362	frameshift_variant c.879_882dupGTCC p.Ile295fs	frameshift
MB9366	3	MB2007	3662279	snp	T	A	A:133 T:0	CDS	-	fadM	Long-chain acyl-CoA thioesterase FadM	334/399	112/132	stop_gained c.334A>T p.Lys112*	stop
MB9366	3	MB2007	4537499	ins	G	GGTGAACAGC	GGTGAACAGC:91 G:3	CDS	-	hyp	hypothetical protein	59/339	20/112	disruptive_inframe_insertion c.51_59dupGCTGTTCAC p.Thr20_Val21insLeuPheThr	disruptive
MB9877	6	MB11180	176544	ins	T	TG	TG:239 T:0	CDS	+	eptB	Kdo(2)-lipid A phosphoethanolamine 7''-transferase	557/1692	186/563	frameshift_variant c.556dupG p.Glu186fs	frameshift
MB9877	6	MB11180	419066	ins	A	ACCAAG	ACCAAG:225 A:18	CDS	-	gspO	Type 4 prepilin-like proteins leader peptide-processing enzyme	335/342	112/113	frameshift_variant c.331_335dupCTTGG p.Ile113fs	frameshift
MB9877	6	MB11180	715973	del	AT	A	A:133 AT:0	CDS	-	mdaB	NADPH:quinone oxidoreductase MdaB	1/582	1/193	frameshift_variant&start_lost c.1delA p.Met1fs	frameshift
MB9877	6	MB11180	717753	snp	T	A	A:174 T:0	CDS	+	ygiZ	Inner membrane protein YgiZ	330/333	110/110	stop_gained c.330T>A p.Tyr110*	stop
MB9877	6	MB11180	763159	del	CGAAAACCCAAAGCAT	C	C:133 CGAAAACCCAAAGCAT:13	CDS	+	hyp	hypothetical protein	280/774	94/257	conservative_inframe_deletion c.280_294delCAAAGCATGAAAACC p.Gln94_Thr98del	conservative_inframe_deletion c.280_294delCAAAGCATGAAAACC p.Gln94
MB9877	6	MB11180	765895	snp	A	T	T:28 A:0	CDS	+	hyp	hypothetical protein	825/825	275/274	stop_lost&splice_region_variant c.825A>T p.Ter275Tyrext*?	stop
MB9877	6	MB11180	784437	ins	G	GCCAACA	GCCAACA:97 G:0	CDS	+	hyp	hypothetical protein	235/4557	79/1518	conservative_inframe_insertion c.234_235insACACCA p.Pro78_Glu79insThrPro	conservative_inframe_insertion
MB9877	6	MB11180	784581	complex	GGGT	AGGGAAC	AGGGAAC:59 GGGT:0	CDS	+	hyp	hypothetical protein	375/4557	125/1518	conservative_inframe_insertion&synonymous_variant c.375_378delGGGTinsAGGGAAC p.Gly126_Asn127insAsn	conservative_inframe_insertion
MB9877	6	MB11180	798034	ins	C	CATG	CATG:156 C:13	CDS	+	xcpW	Type II secretion system protein J	596/606	199/201	disruptive_inframe_insertion c.595_596insTGA p.Gln199delinsLeuLys	disruptive_inframe_insertion c.595
MB9877	6	MB11180	811636	snp	A	T	T:181 A:0	CDS	-	kpsU	3-deoxy-manno-octulosonate cytidylyltransferase	172/174	58/57	stop_lost&splice_region_variant c.172T>A p.Ter58Lysext*?	stop
MB9877	6	MB11180	817320	ins	C	CGTTCAATATCCTGT	CGTTCAATATCCTGT:110 C:0	CDS	-	hyp	hypothetical protein	731/741	244/246	frameshift_variant c.731_732insACAGGATATTGAAC p.Leu245fs	frameshift
MB9877	6	MB11180	1369088	del	GC	G	G:159 GC:0	CDS	-	hyp	hypothetical protein	220/540	74/179	frameshift_variant c.220delG p.Ala74fs	frameshift
MB9877	6	MB11180	1765956	snp	C	T	T:127 C:1	CDS	+	ompC	Outer membrane protein C	244/1122	82/373	stop_gained c.244C>T p.Gln82*	stop
MB9877	6	MB11180	1966053	del	TAGAACCAAAGAG	T	T:131 TAGAACCAAAGAG:0	CDS	+	rfbA	Glucose-1-phosphate thymidylyltransferase 1	495/882	165/293	disruptive_inframe_deletion c.495_506delAGAACCAAAGAG p.Leu165_Ser169delinsPhe	disruptive
MB9877	6	MB11180	2274446	snp	T	C	C:102 T:0	CDS	+	ydjH	putative sugar kinase YdjH	265/267	89/88	stop_lost&splice_region_variant c.265T>C p.Ter89Glnext*?	stop
MB9877	6	MB11180	2700812	ins	T	TGCGCAG	TGCGCAG:82 T:7	CDS	-	tonB	Protein TonB	127/717	43/238	conservative_inframe_insertion c.122_127dupCTGCGC p.Pro41_Ala42dup	conservative_inframe_insertion
MB9877	6	MB11180	4218195	del	AGAAAGGAAAG	A	A:159 AGAAAGGAAAG:0	CDS	+	hyp	hypothetical protein	108/654	36/217	frameshift_variant c.108_117delAGGAAAGGAA p.Lys36fs	frameshift
MB9877	6	MB11180	4715566	del	CGTAATCAGTCCTT	C	C:214 CGTAATCAGTCCTT:0	CDS	-	csqR	HTH-type transcriptional repressor CsqR	164/786	51/261	frameshift_variant c.152_164delAAGGACTGATTAC p.Gln51fs	frameshift
MB9877	6	MB11180	4721133	snp	G	A	A:271 G:0	CDS	+	hyp	hypothetical protein	221/876	74/291	stop_gained c.221G>A p.Trp74*	stop
MB9877	6	MB11180	4820697	del	AACCTGC	A	A:81 AACCTGC:0	CDS	+	hemX	Protein HemX	1179/1224	393/407	disruptive_inframe_deletion c.1179_1184delTGCACC p.Ala394_Pro395del	disruptive
MB11385	7	MB1860	1277600	del	GCGAAGCCACTGAACAGGC	G	G:53 GCGAAGCCACTGAACAGGC:0	CDS	+		prophage tail fiber N-terminal domain-containing protein	1027/3072	343/1023	conservative_inframe_deletion c.1027_1044delGAAGCCACTGAACAGGCC p.Glu343_Ala348del	conservative_inframe_deletion c.1027_1044delGAAGCCACTGAACAGGCC p.Glu343
MB11385	7	MB1860	2055641	complex	GAGCA	TGACG	TGACG:22 GAGCA:0	CDS	+		ead/Ea22-like family protein	436/462	146/153	stop_gained c.436_440delGAGCAinsTGACG p.GluHis146*	stop_gained c.436
MB11385	7	MB1860	3208331	ins	G	GT	GT:80 G:0	CDS	+	ompF	porin OmpF	202/1089	68/362	frameshift_variant&stop_gained c.201dupT p.Lys68fs	frameshift_variant&stop
MB11385	7	MB1860	3762168	snp	C	A	A:99 C:0	CDS	-	acrR	multidrug efflux transporter transcriptional repressor AcrR	22/648	8/215	stop_gained c.22G>T p.Glu8*	stop
MB11385	7	MB1860	4403240	ins	C	CT	CT:20 C:0	CDS	-		IS3-like element ISEc52 family transposase	40/1178	14/391	frameshift_variant c.40dupA p.Arg14fs	frameshift
MB11385	7	MB1860	4781915	del	GGTGAACAGC	G	G:60 GGTGAACAGC:0	CDS	-		hypothetical protein	86/366	26/121	disruptive_inframe_deletion c.78_86delGCTGTTCAC p.Leu27_Thr29del	disruptive_inframe_deletion c.78_86delGCTGTTCAC p.Leu27
MB11385	7	MB1860	4823874	ins	C	CGAA	CGAA:87 C:0	CDS	-	soxR	redox-sensitive transcriptional activator SoxR	374/462	125/153	disruptive_inframe_insertion c.374_375insTTC p.Leu125_Arg126insSer	disruptive_inframe_insertion c.374_375insTTC p.Leu125
MB2463	7	MB1860	83911	snp	C	A	A:96 C:0	CDS	+	waaB	lipopolysaccharide 1,6-galactosyltransferase	317/1080	106/359	stop_gained c.317C>A p.Ser106*	stop
MB2463	7	MB1860	1915104	snp	T	A	A:113 T:0	CDS	+	rfbC	dTDP-4-dehydrorhamnose 3,5-epimerase	2/543	1/180	start_lost c.2T>A p.Met1?	start
MB2463	7	MB1860	3208677	del	TA	T	T:93 TA:0	CDS	+	ompF	porin OmpF	548/1089	183/362	frameshift_variant c.548delA p.Asn183fs	frameshift
MB2463	7	MB1860	4403240	ins	C	CT	CT:30 C:0	CDS	-		IS3-like element ISEc52 family transposase	40/1178	14/391	frameshift_variant c.40dupA p.Arg14fs	frameshift
MB5288	7	MB1860	517524	del	TCTGTGCCG	T	T:177 TCTGTGCCG:0	CDS	+	nanA	N-acetylneuraminate lyase	806/894	269/297	frameshift_variant c.806_813delTGTGCCGC p.Leu269fs	frameshift
MB5288	7	MB1860	1048452	ins	A	AT	AT:169 A:3	CDS	-	hyp	hypothetical protein	315/423	105/140	frameshift_variant c.315dupA p.Phe106fs	frameshift
MB5288	7	MB1860	1162773	snp	C	T	T:199 C:0	CDS	-	ygbN	GntP family transporter	1343/1365	448/454	stop_gained c.1343G>A p.Trp448*	stop
MB5288	7	MB1860	1702505	snp	C	A	A:124 C:0	CDS	+	ompC	porin OmpC	750/1122	250/373	stop_gained c.750C>A p.Tyr250*	stop
MB5288	7	MB1860	2914667	snp	C	T	T:100 C:0	CDS	-	hyp	hypothetical protein	131/462	44/153	stop_gained c.131G>A p.Trp44*	stop
MB5288	7	MB1860	2928903	del	GA	G	G:97 GA:0	CDS	+	dhaL	dihydroxyacetone kinase ADP-binding subunit DhaL	156/633	52/210	frameshift_variant c.156delA p.Lys52fs	frameshift
MB5288	7	MB1860	3208396	snp	C	T	T:162 C:0	CDS	+	ompF	porin OmpF	262/1089	88/362	stop_gained c.262C>T p.Gln88*	stop
MB5288	7	MB1860	4781915	del	GGTGAACAGC	G	G:115 GGTGAACAGC:0	CDS	-	hyp	hypothetical protein	86/366	26/121	disruptive_inframe_deletion c.78_86delGCTGTTCAC p.Leu27_Thr29del	disruptive
MB5288	7	MB1860	4823874	ins	C	CGAA	CGAA:229 C:0	CDS	-	soxR	redox-sensitive transcriptional activator SoxR	374/462	125/153	disruptive_inframe_insertion c.374_375insTTC p.Leu125_Arg126insSer	disruptive
MB5288	7	MB1860	4841991	ins	G	GC	GC:50 G:3	CDS	-	lpdA	dihydrolipoyl dehydrogenase	39/1419	13/472	frameshift_variant c.39dupG p.Pro14fs	frameshift
MB2489	7	MB1860	46470	snp	C	T	T:211 C:0	CDS	+	yicJ	glycoside-pentoside-hexuronide family transporter	676/1383	226/460	stop_gained c.676C>T p.Gln226*	stop
MB2489	7	MB1860	52105	snp	C	T	T:211 C:1	CDS	+		fructose PTS transporter subunit IIB	238/315	80/104	stop_gained c.238C>T p.Arg80*	stop
MB2489	7	MB1860	128743	ins	A	ATGTTGTGATCGCCGACTATG	ATGTTGTGATCGCCGACTATG:64 A:0	CDS	+		Fic family protein	647/1296	216/431	frameshift_variant&stop_gained c.627_646dupTGTTGTGATCGCCGACTATG p.Asp216fs	frameshift
MB2489	7	MB1860	1702262	del	GTACCAGGGTAA	G	G:116 GTACCAGGGTAA:0	CDS	+	ompC	porin OmpC	508/1122	170/373	frameshift_variant c.508_518delTACCAGGGTAA p.Tyr170fs	frameshift
MB2489	7	MB1860	3208438	del	AAAACGCGT	A	A:123 AAAACGCGT:0	CDS	+	ompF	porin OmpF	305/1089	102/362	frameshift_variant c.305_312delAAACGCGT p.Lys102fs	frameshift
MB2489	7	MB1860	4682802	del	TGATACCGGG	T	T:167 TGATACCGGG:0	CDS	+	dsdC	DNA-binding transcriptional regulator DsdC	944/945	315/314	frameshift_variant&stop_lost&splice_region_variant c.944_*7delGATACCGGG p.Ter315fs	frameshift
MB2489	7	MB1860	4781915	del	GGTGAACAGC	G	G:95 GGTGAACAGC:0	CDS	-	hyp	hypothetical protein	86/366	26/121	disruptive_inframe_deletion c.78_86delGCTGTTCAC p.Leu27_Thr29del	disruptive
MB2489	7	MB1860	4823874	ins	C	CGAA	CGAA:196 C:0	CDS	-	soxR	redox-sensitive transcriptional activator SoxR	374/462	125/153	disruptive_inframe_insertion c.374_375insTTC p.Leu125_Arg126insSer	disruptive
MB7542	1	MB6910	1140533	snp	A	C	C:143 A:0	CDS	-	cra	Catabolite repressor/activator	725/1008	242/335	stop_gained c.725T>G p.Leu242*	stop
MB7542	1	MB6910	1672563	del	TA	T	T:137 TA:0	CDS	+	ompC	Outer membrane protein C	920/1122	307/373	frameshift_variant c.920delA p.Asn307fs	frameshift
MB7542	1	MB6910	1925620	del	GA	G	G:113 GA:0	CDS	+	wbbL	Rhamnosyltransferase WbbL	146/792	49/263	frameshift_variant c.146delA p.Asn49fs	frameshift
MB7542	1	MB6910	2028703	snp	C	T	T:121 C:0	CDS	-	CQQ5	2-methoxy-6-polyprenyl-1,4-benzoquinol methylase, mitochondrial	6302/9492	2101/3163	stop_gained c.6302G>A p.Trp2101*	stop
MB7542	1	MB6910	2482259	del	GTACGCCGCGCTTATCATTCGGGTTCGGCAACCT	G	G:50 GTACGCCGCGCTTATCATTCGGGTTCGGCAACCT:0	CDS	-	d MB	Multiple antibiotic resistance protein MarR	288/435	86/144	conservative_inframe_deletion c.256_288delAGGTTGCCGAACCCGAATGATAAGCGCGGCGTA p.Arg86_Val96del	conservative
MB7542	1	MB6910	4734133	snp	G	A	A:236 G:0	CDS	-	btuB	Vitamin B12 transporter BtuB	1096/1845	366/614	stop_gained c.1096C>T p.Gln366*	stop
MB7542	1	MB6910	4929955	ins	A	AACCTGC	AACCTGC:120 A:9	CDS	+	hemX	Protein HemX	1161/1200	387/399	disruptive_inframe_insertion c.1155_1160dupTGCACC p.Pro387_Gln388insAlaPro	disruptive
MB8413	7	MB1860	1899287	del	AGTACCCGGATTATG	A	A:91 AGTACCCGGATTATG:0	CDS	+	gmm	GDP-mannose mannosyl hydrolase			gene_fusion n.1899288_1899301delGTACCCGGATTATG	gene_fusion n.1899288
MB8413	7	MB1860	2055641	complex	GAGCA	TGACG	TGACG:20 GAGCA:0	CDS	+		ead/Ea22-like family protein	436/462	146/153	stop_gained c.436_440delGAGCAinsTGACG p.GluHis146*	stop_gained c.436
MB8413	7	MB1860	3208677	del	TA	T	T:108 TA:0	CDS	+	ompF	porin OmpF	548/1089	183/362	frameshift_variant c.548delA p.Asn183fs	frameshift
MB8413	7	MB1860	4403240	ins	C	CT	CT:50 C:0	CDS	-		IS3-like element ISEc52 family transposase	40/1178	14/391	frameshift_variant c.40dupA p.Arg14fs	frameshift
MB8413	7	MB1860	4781915	del	GGTGAACAGCGTGAACAGCGTGAACAGC	G	G:90 GGTGAACAGCGTGAACAGCGTGAACAGC:0	CDS	-	hyp	hypothetical protein	86/366	20/121	disruptive_inframe_deletion c.60_86delGCTGTTCACGCTGTTCACGCTGTTCAC p.Leu21_Thr29del	disruptive_inframe_deletion c.60_86delGCTGTTCACGCTGTTCACGCTGTTCAC p.Leu21
MB8413	7	MB1860	4823874	ins	C	CGAA	CGAA:228 C:0	CDS	-	soxR	redox-sensitive transcriptional activator SoxR	374/462	125/153	disruptive_inframe_insertion c.374_375insTTC p.Leu125_Arg126insSer	disruptive_inframe_insertion c.374_375insTTC p.Leu125
MB8236	9	MB5127	1712599	ins	A	AGCCCTGGCGCAG	AGCCCTGGCGCAG:88 A:0	CDS	+	ccmA	Cytochrome c biogenesis ATP-binding export protein CcmA	331/606	111/201	conservative_inframe_insertion c.330_331insCTGGCGCAGGCC p.Ala110_Gly111insLeuAlaGlnAla	conservative
MB8236	9	MB5127	4678362	del	GCGCGCTTTGAGGTGAACCGCCACACCCTGCGC	G	G:96 GCGCGCTTTGAGGTGAACCGCCACACCCTGCGC:0	CDS	+	phnF	putative transcriptional regulator PhnF	133/726	45/241	frameshift_variant c.133_164delTTTGAGGTGAACCGCCACACCCTGCGCCGCGC p.Phe45fs	frameshift

## Sheet: Table_S3
Supplemental Table 3: Independent Experiment Fluctuation Assay Results Summary
Sample ID	Clade	Hierarchical Group	Group	ESBL	Index Isolate ESBL CNV	Other BL	ETP Conc. Exposure (ug/mL)	Mutation Freq. Experiments (n)	Med. LOD	Med. Mut. Freq.	Geo. Mean Mut. Freq.	Mut Freq. Range
MB2951	C1-M27	1	Exp	CTX-M-27	1.67031	None	0.03125	3	93.5277	5799.25	5634.23	2503 - 12320
MB6910	C1-M27	1	Exp	CTX-M-27	1.47319	TEM-1	0.03125	3	101.497	511.129	575.041	192 - 1934
MB10016	C1	2	Exp	CTX-M-15	1.00868	TEM-1	0.07	2	43.5939	105.816	105.742	102 - 110
MB2746	C1	3	Control	None	NA	TEM-1	0.03125	2	73.0634	Below LOD	Below LOD
MB9499	C2	8	Control	None	NA	None	0.03125	2	60.5009	Below LOD	Below LOD
MB2007	C1	3	Exp	CTX-M-14	1.22982	TEM-1	0.035	3	30.7699	110.944	114.478	93 - 146
MB1341	C1	3	Exp	CTX-M-14	1.12947	TEM-1	0.1	3	47.6191	954.425	961.667	691 - 1349
MB10029	A	4	Exp	CTX-M-15	2.96511	TEM-1	0.03125	3	93.4842	13844.1	11398.3	5594 - 19123
MB6054	A	5	Exp	CTX-M-27	1.4203	None	0.023	3	76.2397	668.803	345.18	76 - 807
MB11180	A	6	Exp	CTX-M-15	0.932686	DHA-1	0.21	3	49.2324	162.941	247.482	35 - 669
MB8420	C2	7	Exp	CTX-M-15	0.854734	OXA-1	0.07	2	40.8321	2031.32	2007.69	1722 - 2340
MB1159	C2	7	Exp	CTX-M-15	1.05918	OXA-1	0.045	3	60.7035	1533.04	1372.46	1085 - 1555
MB1860	C2	7	Exp	CTX-M-15	0.927011	OXA-1	0.0625	4	109.469	2531.54	2006.39	832 - 3724
MB5127	C2	8	Exp	CTX-M-15	1.37476	OXA-1	0.25	3	37.1069	993.16	869.903	309 - 2146
MB2681	B0	10	Exp	CTX-M-15	1.69477	TEM-1	0.094	3	99.2952	2887.64	2315.73	884 - 4867
BL = Beta Lactamase
Med. LOD = Median Limit of Detection
Med. Mut. Freq = Median Mutation Frequency (mutants/10^8 cells)
Geo. Mean Mut. Freq = Geometric Mean Mutation Frequency (mutants/10^8 cells)
Mut. Freq. Range = Range of Mutation Frequencies (mutants/10^8 cells)

## Sheet: Table_S4
Supplemental Table 4: Meropenem Fluctuation Assay Results for Select ST131 ESBL Positive Strains
Sample	Clade	ESBL	ESBL	P0 ESBL CNV	P0 MEM MIC (mg/mL)	P0 Mut Freq Mut/10^8 cells	P1 MEM MIC (mg/mL)	P1 MEM Fold Change (´)
	(cluster)		Context
MB2951	C1-M27 (1)	CTX-M-27	plasmid	1.67	0.06	NA	NA	NA
MB6910	C1-M27 (1)	CTX-M-27	plasmid	1.47	0.03	88	NA	NA
MB10016	C1 (2)	CTX-M-15	chromosome	1.01	0.04	NA	NA	NA
MB1341	C1 (3)	CTX-M-14	chromosome	1.13	0.125	NA	NA	NA
MB2007	C1 (3)	CTX-M-14	plasmid	1.23	0.04	69	NA	NA
MB10029	A (4)	CTX-M-27	plasmid	2.97	0.04	381	0.06	1.4
MB6054	A (5)	CTX-M-27	plasmid	1.42	0.06	NA	NA	NA
MB11180	A (6)	CTX-M-15	chromosome	0.93	0.06	NA	NA	NA
MB1159	C2 (7)	CTX-M-15	chromosome	1.06	0.09	NA	NA	NA
MB1860	C2 (7)	CTX-M-15	chromosome	0.93	0.04	97	0.1	2.5
MB8420	C2 (7)	CTX-M-15	chromosome	0.85	0.125	NA	NA	NA
MB5127	C2 (9)	CTX-M-15	plasmid	1.37	0.06	185	NA	NA
MB2681	B0 (10)	CTX-M-15	chromosome	1.69	0.06	261	NA	NA
P0 = ancestral clinical strain; P1 = mutant progeny strain

## Sheet: Table_S5
Supplemental Table 5: Fluctuation Assay Mutant Comparative Genomics Results
sample_id	mut_name	BioAccession_number	clade	subclade	esbl_context	plasmid_type	transposon	MB1860TU_Type	insertion_sequence	esbl_cat	esbl_cnv	other_bla	other_bla_cnv	med_etp_mic	etp_mut_freq	mut_esbl_cnv	esbl_fc	mut_other_bla_cnv	other_bla_fc	mut_med_etp_mic	etp_mic_fc	snps	variant_of_interest	gene	product	mutation	Phyre2_Missense_Prediction	Damage Predicted
MB6910	M1	SAMN42896206	C1-M27	1	plasmid	F2:A1:B1	NA	NA	IS26	CTX-M-27	1.47	TEM-1b	1.49	0.0625	748.6	3.21	2.18367	1.55	1.04027	0.25	4	0	no	NA	NA	NA	NA	NA
MB6910	M2	SAMN42896207	C1-M27	1	plasmid	F2:A1:B1	NA	NA	IS26	CTX-M-27	1.47	TEM-1b	1.49	0.0625	748.6	6.87	4.67347	1.56	1.04698	0.25	4	0	no	NA	NA	NA	NA	NA
MB6910	M3	SAMN42896208	C1-M27	1	plasmid	F2:A1:B1	NA	NA	IS26	CTX-M-27	1.47	TEM-1b	1.49	0.0625	748.6	4.39	2.98639	1.21	0.812081	0.5	8	0	no	NA	NA	NA	NA	NA
MB6910	M4	SAMN42896209	C1-M27	1	plasmid	F2:A1:B1	NA	NA	IS26	CTX-M-27	1.47	TEM-1b	1.49	0.0625	748.6	1.4	0.952381	1.16	0.778523	0.75	12	1	OMP	surA	Chaperone SurA	stop_gained c.1220C>A p.Ser407*	NA	NA
MB2951	M1	SAMN42896190	C1-M27	1	plasmid	F2:A1:B1	non-PCT	NA	IS26	CTX-M-27	1.67	NA	NA	0.09375	6874.3	2.86	1.71257	NA	NA	0.5	5.33333	0	no	NA	NA	NA	NA	NA
MB2951	M2	SAMN42896191	C1-M27	1	plasmid	F2:A1:B1	non-PCT	NA	IS26	CTX-M-27	1.67	NA	NA	0.09375	6874.3	0.44	0.263473	NA	NA	4	42.6667	0	OMP	ompF	Outer membrane porin F	frameshift_variant c.437delA p.Tyr146fs	NA	NA
MB2951	M3	SAMN42896192	C1-M27	1	plasmid	F2:A1:B1	non-PCT	NA	IS26	CTX-M-27	1.67	NA	NA	0.09375	6874.3	2.96	1.77246	NA	NA	0.5	5.33333	1	no	NA	NA	NA	NA	NA
MB2951	M4	SAMN42896193	C1-M27	1	plasmid	F2:A1:B1	non-PCT	NA	IS26	CTX-M-27	1.67	NA	NA	0.09375	6874.3	6.83	4.08982	NA	NA	1	10.6667	3	no	NA	NA	NA	NA	NA
MB10016	M1	SAMN42896158	C1	2	chromosome	NA	TPU	NA	ISEcp1	CTX-M-15	1.01	TEM-1b	1.15	0.09375	105.8	0.94	0.930693	0.9	0.782609	0.5	5.33333	1	OMP	surA	Chaperone SurA	stop_gained c.1238G>A p.Trp413*	NA	NA
MB10016	M2	SAMN42896159	C1	2	chromosome	NA	TPU	NA	ISEcp1	CTX-M-15	1.01	TEM-1b	1.15	0.09375	105.8	0.82	0.811881	0.86	0.747826	0.25	2.66667	2	no	NA	NA	NA	NA	NA
MB10016	M3	SAMN42896160	C1	2	chromosome	NA	TPU	NA	ISEcp1	CTX-M-15	1.01	TEM-1b	1.15	0.09375	105.8	1.04	1.0297	0.38	0.330435	0.75	8	1	OMP	ompC	Outer membrane protein C	missense_variant c.335G>A p.Gly112Asp	Structure Damage	Disallowed phi/psi
MB10016	M4	SAMN42896161	C1	2	chromosome	NA	TPU	NA	ISEcp1	CTX-M-15	1.01	TEM-1b	1.15	0.09375	105.8	0.82	0.811881	1.16	1.0087	0.75	8	1	OMP	ompC	Outer membrane protein C	missense_variant c.898T>A p.Tyr300Asn	No Damage	None
MB2007	M1	SAMN42896182	C1	3	plasmid	F2-:A1:B1:C1	TPU	NA	ISEcp1	CTX-M-14	1.23	TEM-1b	1.01	0.0625	116.5	0.46	0.373984	0.41	0.405941	0.5	8	1	OMP	rseA	Anti-sigma-E factor RseA	stop_gained c.4C>T p.Gln2*	NA	NA
MB2007	M2	SAMN42896183	C1	3	plasmid	F2-:A1:B1:C1	TPU	NA	ISEcp1	CTX-M-14	1.23	TEM-1b	1.01	0.0625	116.5	1.11	0.902439	1.26	1.24752	0.38	6.08	0	OMP	ompC	Outer membrane protein C	frameshift_variant c.920delA p.Asn307fs	NA	NA
MB2007	M3	SAMN42896184	C1	3	plasmid	F2-:A1:B1:C1	TPU	NA	ISEcp1	CTX-M-14	1.23	TEM-1b	1.01	0.0625	116.5	15	12.1951	0.86	0.851485	0.5	8	0	no	NA	NA	NA	NA	NA
MB2007	M4	SAMN42896185	C1	3	plasmid	F2-:A1:B1:C1	TPU	NA	ISEcp1	CTX-M-14	1.23	TEM-1b	1.01	0.0625	116.5	2.62	2.13008	2.8	2.77228	0.125	2	1	no	NA	NA	NA	NA	NA
MB1341	M1	SAMN42896174	C1	3	chromosome	NA	TPU	NA	ISEcp1	CTX-M-14	1.13	TEM-1b	4.79	0.25	998	14.01	12.3982	1	0.208768	0.5	2	3	no	NA	NA	NA	NA	NA
MB1341	M2	SAMN42896175	C1	3	chromosome	NA	TPU	NA	ISEcp1	CTX-M-14	1.13	TEM-1b	4.79	0.25	998	12.73	11.2655	1.22	0.254697	0.75	3	2	no	NA	NA	NA	NA	NA
MB1341	M3	SAMN42896176	C1	3	chromosome	NA	TPU	NA	ISEcp1	CTX-M-14	1.13	TEM-1b	4.79	0.25	998	14.34	12.6903	1	0.208768	0.75	3	2	no	NA	NA	NA	NA	NA
MB1341	M4	SAMN42896177	C1	3	chromosome	NA	TPU	NA	ISEcp1	CTX-M-14	1.13	TEM-1b	4.79	0.25	998	13.48	11.9292	1.21	0.25261	0.5	2	2	no	NA	NA	NA	NA	NA
MB10029	M2	SAMN42896163	A	4	plasmid	F2:A1:B1	PCT	NA	IS26	CTX-M-27	2.97	TEM-1b	1.36	0.09375	12853.6	5.66	1.90572	1.67	1.22794	0.25	2.66667	0	no	NA	NA	NA	NA	NA
MB10029	M3	SAMN42896164	A	4	plasmid	F2:A1:B1	PCT	NA	IS26	CTX-M-27	2.97	TEM-1b	1.36	0.09375	12853.6	9.72	3.27273	1.25	0.919118	0.5	5.33333	0	no	NA	NA	NA	NA	NA
MB10029	M4	SAMN42896165	A	4	plasmid	F2:A1:B1	PCT	NA	IS26	CTX-M-27	2.97	TEM-1b	1.36	0.09375	12853.6	7.62	2.56566	1.61	1.18382	0.25	2.66667	0	no	NA	NA	NA	NA	NA
MB6054	M2	SAMN42896203	A	5	plasmid	F2:A1:B1	PCT	NA	IS26	CTX-M-27	1.42	None	NA	0.0625	564	1.27457	0.897587	NA	NA	0.375	6	1	OMP	ompC	Outer membrane protein C	missense_variant c.770T>A p.Leu257Gln	Transmembrane	NA
MB11180	M1	SAMN42896166	A	6	chromosome	NA	TPU	NA	ISEcp1	CTX-M-15	0.93	DHA-1	3.55	0.5	967	0.71	0.763441	4.17	1.17465	3	6	9	OMP	surA	Chaperone SurA	frameshift_variant c.67dupC p.Gln23fs	NA	NA
MB11180	M2	SAMN42896167	A	6	chromosome	NA	TPU	NA	ISEcp1	CTX-M-15	0.93	DHA-1	3.55	0.5	967	0.91	0.978495	3.76	1.05915	4	8	0	no	NA	NA	NA	NA	NA
MB11180	M3	SAMN42896168	A	6	chromosome	NA	TPU	NA	ISEcp1	CTX-M-15	0.93	DHA-1	3.55	0.5	967	1.05	1.12903	5.02	1.41408	1	2	0	no	NA	NA	NA	NA	NA
MB11180	M4	SAMN42896169	A	6	chromosome	NA	TPU	NA	ISEcp1	CTX-M-15	0.93	DHA-1	3.55	0.5	967	0.97	1.04301	4	1.12676	0.5	1	0	no	NA	NA	NA	NA	NA
MB1860	M1	SAMN42896178	C2	7	chromosome	NA	MB1860-PCT	MB1860TU_Type1a	IS26	CTX-M-15	0.93	OXA-1	1.1	0.25	2241.7	3.59	3.86022	0.75	0.681818	1	4	0	no	NA	NA	NA	NA	NA
MB1860	M2	SAMN42896179	C2	7	chromosome	NA	MB1860-PCT	MB1860TU_Type1a	IS26	CTX-M-15	0.93	OXA-1	1.1	0.25	2241.7	3.94	4.23656	0.72	0.654545	1	4	1	no	NA	NA	NA	NA	NA
MB1860	M3	SAMN42896180	C2	7	chromosome	NA	MB1860-PCT	MB1860TU_Type1a	IS26	CTX-M-15	0.93	OXA-1	1.1	0.25	2241.7	3.29	3.53763	0.73	0.663636	2	8	0	no	NA	NA	NA	NA	NA
MB1860	M4	SAMN42896181	C2	7	chromosome	NA	MB1860-PCT	MB1860TU_Type1a	IS26	CTX-M-15	0.93	OXA-1	1.1	0.25	2241.7	4.16	4.47312	2.96	2.69091	1	4	0	no	NA	NA	NA	NA	NA
MB1159	M1	SAMN42896170	C2	7	chromosome	NA	MB1860-PCT	MB1860TU_Type1a	IS26	CTX-M-15	1.06	OXA-1	1.58	0.125	1367.8	4.55	4.29245	0.65	0.411392	1	8	0	no	NA	NA	NA	NA	NA
MB1159	M2	SAMN42896171	C2	7	chromosome	NA	MB1860-PCT	MB1860TU_Type1a	IS26	CTX-M-15	1.06	OXA-1	1.58	0.125	1367.8	3.91	3.68868	3.86	2.44304	1	8	0	no	NA	NA	NA	NA	NA
MB1159	M3	SAMN42896172	C2	7	chromosome	NA	MB1860-PCT	MB1860TU_Type1a	IS26	CTX-M-15	1.06	OXA-1	1.58	0.125	1367.8	3.5	3.30189	3.4	2.1519	0.75	6	0	no	NA	NA	NA	NA	NA
MB1159	M4	SAMN42896173	C2	7	chromosome	NA	MB1860-PCT	MB1860TU_Type1a	IS26	CTX-M-15	1.06	OXA-1	1.58	0.125	1367.8	3.73	3.51887	3.39	2.14557	1	8	0	no	NA	NA	NA	NA	NA
MB8420	M1	SAMN42896210	C2	7	chromosome	NA	MB1860-PCT	MB1860TU_Type1a	IS26	CTX-M-15	0.85	OXA-1	0.64	0.25	2031.3	4.8	5.64706	0.55	0.859375	1	4	0	no	NA	NA	NA	NA	NA
MB8420	M2	SAMN42896211	C2	7	chromosome	NA	MB1860-PCT	MB1860TU_Type1a	IS26	CTX-M-15	0.85	OXA-1	0.64	0.25	2031.3	4.82	5.67059	0.69	1.07812	1	4	0	no	NA	NA	NA	NA	NA
MB8420	M3	SAMN42896212	C2	7	chromosome	NA	MB1860-PCT	MB1860TU_Type1a	IS26	CTX-M-15	0.85	OXA-1	0.64	0.25	2031.3	4.82	5.67059	0.68	1.0625	1	4	0	no	NA	NA	NA	NA	NA
MB8420	M4	SAMN42896213	C2	7	chromosome	NA	MB1860-PCT	MB1860TU_Type1a	IS26	CTX-M-15	0.85	OXA-1	0.64	0.25	2031.3	3.12	3.67059	0.77	1.20312	1	4	0	no	NA	NA	NA	NA	NA
MB5127	M1	SAMN42896198	C2	9	plasmid	F2_N hybrid	MB8236-PCT	NA	IS26	CTX-M-15	1.37	OXA-1	0.98	0.5	1149.3	2.82	2.05839	2.87	2.92857	1	2	0	no	NA	NA	NA	NA	NA
MB5127	M2	SAMN42896199	C2	9	plasmid	F2_N hybrid	MB8236-PCT	NA	IS26	CTX-M-15	1.37	OXA-1	0.98	0.5	1149.3	4.05	2.9562	4.14	4.22449	1.5	3	0	no	NA	NA	NA	NA	NA
MB5127	M3	SAMN42896200	C2	9	plasmid	F2_N hybrid	MB8236-PCT	NA	IS26	CTX-M-15	1.37	OXA-1	0.98	0.5	1149.3	4.45	3.24818	3.94	4.02041	1	2	0	no	NA	NA	NA	NA	NA
MB5127	M4	SAMN42896201	C2	9	plasmid	F2_N hybrid	MB8236-PCT	NA	IS26	CTX-M-15	1.37	OXA-1	0.98	0.5	1149.3	4.16	3.0365	3.71	3.78571	1	2	0	no	NA	NA	NA	NA	NA
MB2681	M1	SAMN42896186	B0	10	chromosome	NA	TPU	NA	ISEcp1	CTX-M-15	1.69	TEM-1b	1.01	0.25	2879.3	2.12	1.25444	1.06	1.0495	0.5	2	0	no	NA	NA	NA	NA	NA
MB2681	M2	SAMN42896187	B0	10	chromosome	NA	TPU	NA	ISEcp1	CTX-M-15	1.69	TEM-1b	1.01	0.25	2879.3	2.43	1.43787	1.1	1.08911	0.5	2	0	no	NA	NA	NA	NA	NA
MB2681	M3	SAMN42896188	B0	10	chromosome	NA	TPU	NA	ISEcp1	CTX-M-15	1.69	TEM-1b	1.01	0.25	2879.3	2.29	1.35503	1.1	1.08911	0.5	2	0	no	NA	NA	NA	NA	NA
MB2681	M4	SAMN42896189	B0	10	chromosome	NA	TPU	NA	ISEcp1	CTX-M-15	1.69	TEM-1b	1.01	0.25	2879.3	2.18	1.28994	1.01	1	0.5	2	0	no	NA	NA	NA	NA	NA
clade = As described by Johnson et al. 2022 (PMID: 35604132)
subclade = Identified using hierarchical clustering with the rhierbaps tool (PMID: 30345380)
TPU = Translocatable Unit (i.e., ISEcp1 associated mobile genetic element [MGE])
PCT - Pseudocompound transposon (i.e., IS26 associated MGE)
esbl_cnv = ESBL gene copy number variant of ancestral isolate
other_bla = Other beta-lactamase encoding gene(s) identified
other_bla_cnv = Other beta-lactamase gene copy number variant of ancestral isolate
med_etp_mic = ancestral isolate median ertapenem (ETP) minimum inhibitory concentration
etp_mut_freq = ETP mutation frequency (mutant/10^8 cells)
mut_esbl_cnv = ESBL gene copy number variant of mutant
esbl_fc = Fold change of ancestral ESBL gene CNV compared to mutant CNV
other_bla_fc = Fold change of ancestral beta-lactamase gene CNV compared to mutant CNV
mut_med_etc = mutant ETP MIC
etp_mic_fc = Fold change of ETP MIC comparing ancestral to mutant isolate
snps = single nucleotide polymorphisms identified using mutant short-reads to complete ancestral genome assembly
variant_of_interest = variant mutation affecting outer membrane permeabilty or ESBL gene copy number

## Sheet: Table_S6
Supplemental Table 6. Nonsynonymous Mutations Detected Within MB1860 Daily and EPI Populations
Gene	Product	Mutation(s)	Count	Platform	Daily/EPI
envZ	Two-component system sensor histidine kinase EnvZ	p.R289P	2	MFS	EPI
ptrA	Pitrilysin	Frameshift	1	MFS	EPI
purM	Phosphoribosylformylglycinamidine cyclo-ligase	p.G185C	11	FTP	Both
ypdE	Aminopeptidase	p.R210H	2	MFS	EPI
ompC	Porin OmpC	p.Q171X	3	FTP	Both
		frameshift	1	FTP	Daily*
		p.L367P	6	FTP	Both
hyp	Glycosyltransferase family 2 protein	Frameshift	1	FTP	Daily*
comR	TetR family copper-responsive transcriptional repressor ComR	Frameshift	3	MFS	EPI
ompF	Porin OmpF	p.Q88X	1	FTP	Daily*
rclR	Reactive chlorine-specific transcriptional regulator RclR	p.R240Q	2	MFS	EPI
gmhB	D-glycero-beta-D-manno-heptose 1,7-bisphosphate 7-phosphatase	Frameshift	4	MFS	EPI
surA	peptidylprolyl isomerase SurA	Frameshift	1	MFS	EPI
		p.Q337X	1	MFS	Daily#
serB	phosphoserine phosphatase	Frameshift	2	MFS	EPI
epmA	elongation factor P--(R)-beta-lysine ligase	p.I26S	1	FTP	Daily*
efp	elongation factor P	p.L43Q	4	FTP	Both
wecA	UDP-N-acetylglucosamine--undecaprenyl-phosphate N-acetylglucosaminephosphotransferase	p.W342X	2	FTP	Both
*FTP EPIs from population 2 were not available for analysis; #MFS EPIs from population 3 were not available for analysis

## Sheet: Table_S7
Supplemental Table 7: DESeq2 Statistically Significant Differentially Expressed MB1860 Genes Across Experimental Evolution Platforms
					FTP DESeq2 Analysis									MFS DESeq2 Analysis
gene_name	gene	protein_function	protein_tag	model_sig	FTP_cntrl_avg	FTP_exp_avg	baseMean.x	log2FoldChange.x	log2FC_shrink.x	lfcSE.x	stat.x	pvalue.x	padj.x	MFS_cntrl_avg	MFS_exp_avg	baseMean.y	log2FoldChange.y	log2FC_shrink.y	lfcSE.y	stat.y	pvalue.y	padj.y
G6P91_RS00165	uhpT	hexose-6-phosphate:phosphate antiporter	WP_000879199.1	FTP_only	307.701	1087.55	697.628	1.81812	1.77499	0.206819	8.79089	1.48e-18	6.09e-17	NA	NA	NA	NA	NA	NA	NA	NA	NA
G6P91_RS00170	adeD	adenine deaminase	WP_001065681.1	FTP_only	176.296	428.272	302.284	1.2795	1.21324	0.222844	5.74168	9.37e-09	1.41e-07	NA	NA	NA	NA	NA	NA	NA	NA	NA
G6P91_RS00325	yicG	trimeric intracellular cation channel family protein	WP_000924289.1	FTP_only	149.201	324.734	236.968	1.11965	1.06458	0.19546	5.72826	1.01e-08	1.49e-07	NA	NA	NA	NA	NA	NA	NA	NA	NA
G6P91_RS00530	lldP	L-lactate permease	WP_001296525.1	MFS_only	NA	NA	NA	NA	NA	NA	NA	NA	NA	1171.1	316.982	829.45	-1.88265	-1.77765	0.32152	-5.85546	4.76e-09	2.5e-07
G6P91_RS00610	aldB	aldehyde dehydrogenase AldB	WP_001296522.1	MFS_only	NA	NA	NA	NA	NA	NA	NA	NA	NA	2557.18	713.576	1819.74	-1.83938	-1.78423	0.232897	-7.89785	2.84e-15	4e-13
G6P91_RS00695	malS	alpha-amylase	WP_000761239.1	FTP_only	567.584	1620.72	1094.15	1.51356	1.48121	0.166916	9.06781	1.21e-19	5.37e-18	NA	NA	NA	NA	NA	NA	NA	NA	NA
G6P91_RS00715	xylG	D-xylose ABC transporter ATP-binding protein	WP_001146503.1	MFS_only	NA	NA	NA	NA	NA	NA	NA	NA	NA	238.6	69.762	171.062	-1.76126	-1.66161	0.305799	-5.75952	8.44e-09	4.14e-07
G6P91_RS08420	hyp	extended-spectrum class A beta-lactamase CTX-M-15	WP_000239590.1	Both	23652.2	187359	105505	2.98578	2.97866	0.106173	28.1217	5.31e-174	8.14e-171	14509	195202	86786.3	3.74994	3.73429	0.164664	22.7732	8.45e-115	1.01e-111
G6P91_RS00795	yiaD	OmpA family lipoprotein	WP_000747631.1	FTP_only	162.725	425.712	294.218	1.38833	1.33041	0.215115	6.45392	1.09e-10	2.12e-09	NA	NA	NA	NA	NA	NA	NA	NA	NA
G6P91_RS00930	dctA	C4-dicarboxylate transporter DctC	WP_000858214.1	MFS_only	NA	NA	NA	NA	NA	NA	NA	NA	NA	6077.92	2166.5	4513.35	-1.48773	-1.40767	0.255112	-5.83165	5.49e-09	2.86e-07
G6P91_RS00975	treF	alpha,alpha-trehalase	WP_000934214.1	FTP_only	4375.04	1554.83	2964.93	-1.49265	-1.47315	0.127883	-11.672	1.77e-31	1.36e-29	NA	NA	NA	NA	NA	NA	NA	NA	NA
G6P91_RS00985	gadA	glutamate decarboxylase	WP_000372240.1	FTP_only	1990.35	469.848	1230.1	-2.08332	-2.04233	0.211287	-9.86015	6.2e-23	3.61e-21	NA	NA	NA	NA	NA	NA	NA	NA	NA
G6P91_RS00990	gadX	acid resistance transcriptional activator GadX	WP_001182743.1	FTP_only	3026.2	1446.7	2236.45	-1.06479	-1.02348	0.167708	-6.34906	2.17e-10	4e-09	NA	NA	NA	NA	NA	NA	NA	NA	NA
G6P91_RS00995	gadW	acid resistance transcriptional activator GadW	WP_000951553.1	FTP_only	1062.71	406.947	734.827	-1.38491	-1.35006	0.166226	-8.33152	7.98e-17	3.06e-15	NA	NA	NA	NA	NA	NA	NA	NA	NA
G6P91_RS01000	mdtF	multidrug efflux pump RND permease MdtF	WP_000024904.1	FTP_only	1698.94	474.531	1086.74	-1.84083	-1.81203	0.168759	-10.9081	1.05e-27	7.13e-26	NA	NA	NA	NA	NA	NA	NA	NA	NA
G6P91_RS01005	mdtE	multidrug transporter subunit MdtE	WP_001081978.1	FTP_only	738.397	184.851	461.624	-1.99943	-1.96138	0.200308	-9.98175	1.83e-23	1.14e-21	NA	NA	NA	NA	NA	NA	NA	NA	NA
G6P91_RS01015	gadE	acid resistance transcriptional activator GadE	WP_000576690.1	FTP_only	1217.34	275.023	746.179	-2.14751	-2.12719	0.149552	-14.3596	9.27e-47	1.07e-44	NA	NA	NA	NA	NA	NA	NA	NA	NA
G6P91_RS01020	hdeD	acid-resistance protein HdeD	WP_000965671.1	FTP_only	2093.29	436.25	1264.77	-2.26352	-2.24001	0.166389	-13.6038	3.8e-42	3.72e-40	NA	NA	NA	NA	NA	NA	NA	NA	NA
G6P91_RS01025	hdeA	acid-activated periplasmic chaperone HdeA	WP_000756548.1	FTP_only	10275.1	2237.03	6256.04	-2.19965	-2.18107	0.14071	-15.6325	4.37e-55	6.09e-53	NA	NA	NA	NA	NA	NA	NA	NA	NA
G6P91_RS01030	hdeB	acid-activated periplasmic chaperone HdeB	WP_001298717.1	FTP_only	6093.33	1335.63	3714.48	-2.18989	-2.1768	0.122509	-17.8753	1.84e-71	3.84e-69	NA	NA	NA	NA	NA	NA	NA	NA	NA
G6P91_RS01035	yhiD	MgtC/SapB family protein	WP_000123131.1	FTP_only	515.331	153.374	334.352	-1.7493	-1.70996	0.192525	-9.08609	1.03e-19	4.67e-18	NA	NA	NA	NA	NA	NA	NA	NA	NA
G6P91_RS01080	dctR	LuxR C-terminal-related transcriptional regulator	WP_000478618.1	FTP_only	256.949	92.9871	174.968	-1.46702	-1.42659	0.182693	-8.02997	9.75e-16	3.42e-14	NA	NA	NA	NA	NA	NA	NA	NA	NA
G6P91_RS01085	slp	outer membrane lipoprotein Slp	WP_001057453.1	FTP_only	5347.81	1318.19	3333	-2.02058	-2.00097	0.144628	-13.9708	2.35e-44	2.4e-42	NA	NA	NA	NA	NA	NA	NA	NA	NA
G6P91_RS01150	yhiM	DUF2776 family protein	WP_024175846.1	FTP_only	243.895	88.1034	165.999	-1.47428	-1.4159	0.219048	-6.73042	1.69e-11	3.77e-10	NA	NA	NA	NA	NA	NA	NA	NA	NA
G6P91_RS01420	hyp	RecQ family ATP-dependent DNA helicase	WP_001296481.1	FTP_only	2308.32	6215.77	4262.05	1.42877	1.39912	0.156887	9.107	8.47e-20	3.97e-18	NA	NA	NA	NA	NA	NA	NA	NA	NA
G6P91_RS01425	hyp	DNA-processing protein DprA	WP_001443175.1	FTP_only	757.489	1980.75	1369.12	1.38613	1.36203	0.140228	9.88485	4.84e-23	2.86e-21	NA	NA	NA	NA	NA	NA	NA	NA	NA
G6P91_RS01520	malQ	4-alpha-glucanotransferase	WP_000444305.1	FTP_only	2994.8	7482.78	5238.79	1.3212	1.30011	0.129317	10.2168	1.67e-24	1.08e-22	NA	NA	NA	NA	NA	NA	NA	NA	NA
G6P91_RS01525	gntT	gluconate transporter	WP_001131758.1	MFS_only	NA	NA	NA	NA	NA	NA	NA	NA	NA	393.11	1064.51	661.667	1.43745	1.3805	0.217786	6.60028	4.1e-11	3.12e-09
G6P91_RS02485	nanA	N-acetylneuraminate lyase	WP_000224714.1	FTP_only	1061.83	3811.97	2436.9	1.84378	1.81574	0.168282	10.9565	6.18e-28	4.31e-26	NA	NA	NA	NA	NA	NA	NA	NA	NA
G6P91_RS02490	nanT	sialic acid transporter NanT	WP_000108477.1	FTP_only	583.293	2586.86	1585.08	2.14833	2.10234	0.229699	9.35278	8.54e-21	4.31e-19	NA	NA	NA	NA	NA	NA	NA	NA	NA
G6P91_RS02495	nanE	N-acetylmannosamine-6-phosphate 2-epimerase	WP_000054239.1	FTP_only	186.689	698.438	442.564	1.90306	1.86338	0.20253	9.39644	5.64e-21	2.88e-19	NA	NA	NA	NA	NA	NA	NA	NA	NA
G6P91_RS02500	nanK	N-acetylmannosamine kinase	WP_000209057.1	FTP_only	184.937	706.537	445.737	1.93238	1.87886	0.235703	8.19837	2.44e-16	9.04e-15	NA	NA	NA	NA	NA	NA	NA	NA	NA
G6P91_RS02505	nanQ	N-acetylneuraminate anomerase	WP_000979876.1	FTP_only	125.008	354.603	239.805	1.50752	1.45494	0.210976	7.14544	8.97e-13	2.38e-11	NA	NA	NA	NA	NA	NA	NA	NA	NA
G6P91_RS02930	garD	galactarate dehydratase	WP_001273763.1	MFS_only	NA	NA	NA	NA	NA	NA	NA	NA	NA	898.5	234.889	633.057	-1.93032	-1.83885	0.303334	-6.36366	1.97e-10	1.41e-08
G6P91_RS08380	aac(3)-IIe	aminoglycoside N-acetyltransferase AAC(3)-IIe	WP_000557452.1	Both	15023.2	106757	60889.9	2.8291	2.82808	0.106208	26.6374	2.51e-156	2.88e-153	20500.5	309490	136096	3.91616	3.90235	0.176474	22.1912	4.18e-109	4e-106
G6P91_RS02940	garL	2-dehydro-3-deoxyglucarate aldolase	WP_001058227.1	MFS_only	NA	NA	NA	NA	NA	NA	NA	NA	NA	553.16	51.7623	352.599	-3.39723	-3.29606	0.413092	-8.22391	1.97e-16	3.04e-14
G6P91_RS02945	garR	2-hydroxy-3-oxopropionate reductase	WP_001350452.1	MFS_only	NA	NA	NA	NA	NA	NA	NA	NA	NA	758.35	97.518	494.016	-2.95158	-2.88263	0.320251	-9.21643	3.07e-20	7.75e-18
G6P91_RS02950	garK	glycerate 2-kinase	WP_001296434.1	MFS_only	NA	NA	NA	NA	NA	NA	NA	NA	NA	575.43	181.356	417.798	-1.66253	-1.56399	0.296975	-5.59822	2.17e-08	9.12e-07
G6P91_RS02965	tdcA	transcriptional regulator TdcA	WP_000104202.1	FTP_only	701.555	5978.54	3340.05	3.09088	2.95962	0.456323	6.77345	1.26e-11	2.86e-10	NA	NA	NA	NA	NA	NA	NA	NA	NA
G6P91_RS08385	hyp	AAA family ATPase	WP_165696372.1	Both	4751.65	32604.4	18678	2.77868	2.77265	0.116054	23.943	1.09e-126	6.29e-124	7319.64	104724	46281.4	3.83867	3.8226	0.167142	22.9665	1.01e-116	1.61e-113
G6P91_RS08610	mglB	galactose/glucose ABC transporter substrate-binding protein MglB	WP_001036964.1	Both	1234.05	21460.2	11347.1	4.12009	4.02988	0.422688	9.74735	1.89e-22	1.06e-20	988.03	270.512	701.02	-1.86371	-1.77342	0.297742	-6.25947	3.86e-10	2.47e-08
G6P91_RS02980	tdcD	propionate kinase	WP_001296431.1	FTP_only	145.008	2339.32	1242.16	4.01198	3.89544	0.485851	8.25764	1.49e-16	5.6e-15	NA	NA	NA	NA	NA	NA	NA	NA	NA
G6P91_RS02990	tdcF	enamine/imine deaminase	WP_000719990.1	MFS_only	NA	NA	NA	NA	NA	NA	NA	NA	NA	895.63	201.866	618.123	-2.14683	-2.01516	0.377726	-5.68357	1.32e-08	6.04e-07
G6P91_RS03100	uxaC	glucuronate isomerase	WP_000187442.1	MFS_only	NA	NA	NA	NA	NA	NA	NA	NA	NA	10758.9	3653.44	7916.71	-1.55786	-1.46843	0.275378	-5.65716	1.54e-08	6.7e-07
G6P91_RS03105	uxaA	altronate dehydratase	WP_001199372.1	MFS_only	NA	NA	NA	NA	NA	NA	NA	NA	NA	9049.83	2851.67	6570.57	-1.66568	-1.57878	0.278617	-5.97837	2.25e-09	1.27e-07
G6P91_RS03115	sstT	serine/threonine transporter SstT	WP_000211388.1	FTP_only	1335.01	539.226	937.118	-1.30844	-1.26807	0.17211	-7.60235	2.91e-14	8.98e-13	NA	NA	NA	NA	NA	NA	NA	NA	NA
G6P91_RS03155	fadH	NADPH-dependent 2,4-dienoyl-CoA reductase	WP_000121413.1	MFS_only	NA	NA	NA	NA	NA	NA	NA	NA	NA	467.11	104.502	322.065	-2.15387	-2.02508	0.374449	-5.7521	8.81e-09	4.27e-07
G6P91_RS03170	ygjI	amino acid permease	WP_001285446.1	FTP_only	21.0465	69.5911	45.3188	1.72961	1.62029	0.317369	5.44985	5.04e-08	6.7e-07	NA	NA	NA	NA	NA	NA	NA	NA	NA
G6P91_RS03180	ebgA	beta-galactosidase subunit alpha	WP_001082927.1	FTP_only	109.545	302.205	205.875	1.46125	1.40533	0.215206	6.79004	1.12e-11	2.58e-10	NA	NA	NA	NA	NA	NA	NA	NA	NA
G6P91_RS03285	ygiM	TIGR04211 family SH3 domain-containing protein	WP_001125335.1	FTP_only	400.855	1489	944.927	1.89458	1.86539	0.173668	10.9092	1.04e-27	7.13e-26	NA	NA	NA	NA	NA	NA	NA	NA	NA
G6P91_RS03320	glgS	cell surface composition regulator GlgS	WP_001296424.1	MFS_only	NA	NA	NA	NA	NA	NA	NA	NA	NA	1871.31	542.041	1339.6	-1.78654	-1.68085	0.314443	-5.6816	1.33e-08	6.04e-07
G6P91_RS03380	hyp	aryl-sulfate sulfotransferase	WP_000459860.1	FTP_only	73.3568	165.514	119.436	1.1659	1.10668	0.205028	5.68654	1.3e-08	1.87e-07	NA	NA	NA	NA	NA	NA	NA	NA	NA
G6P91_RS03560	yqhG	YbjP/YqhG family protein	WP_000691610.1	MFS_only	NA	NA	NA	NA	NA	NA	NA	NA	NA	19.69	105.042	53.8326	2.41786	2.2978	0.386395	6.2575	3.91e-10	2.47e-08
G6P91_RS03865	hyp	IS110 family transposase	NA	MFS_only	NA	NA	NA	NA	NA	NA	NA	NA	NA	23.61	97.4981	53.1668	2.0489	1.93294	0.353154	5.80174	6.56e-09	3.35e-07
G6P91_RS04030	hyp	N-acetylneuraminate lyase	WP_001149834.1	FTP_only	313.075	842.441	577.758	1.42553	1.39939	0.146951	9.70068	3e-22	1.66e-20	NA	NA	NA	NA	NA	NA	NA	NA	NA
G6P91_RS04035	hyp	N-acetylmannosamine kinase	WP_000629094.1	FTP_only	119.745	418.669	269.207	1.80051	1.75682	0.20726	8.68718	3.72e-18	1.47e-16	NA	NA	NA	NA	NA	NA	NA	NA	NA
G6P91_RS04040	hyp	MFS transporter	WP_000376547.1	FTP_only	204.649	848.78	526.715	2.05454	2.03674	0.140286	14.6453	1.44e-48	1.75e-46	NA	NA	NA	NA	NA	NA	NA	NA	NA
G6P91_RS04045	hyp	alpha/beta hydrolase	WP_000948500.1	FTP_only	32.5605	197.605	115.083	2.61209	2.57125	0.235449	11.0941	1.34e-28	9.63e-27	NA	NA	NA	NA	NA	NA	NA	NA	NA
G6P91_RS04050	hyp	oligogalacturonate-specific porin KdgM family protein	WP_001296386.1	FTP_only	22.1835	89.4071	55.7953	2.00558	1.92595	0.290651	6.90032	5.19e-12	1.23e-10	NA	NA	NA	NA	NA	NA	NA	NA	NA
G6P91_RS04055	hyp	N-acetylneuraminate epimerase	WP_000865295.1	FTP_only	88.6307	240.074	164.352	1.43736	1.39698	0.182289	7.88507	3.14e-15	1.04e-13	NA	NA	NA	NA	NA	NA	NA	NA	NA
G6P91_RS04060	hyp	alpha/beta hydrolase	WP_001030790.1	FTP_only	190.728	440.29	315.509	1.20981	1.1592	0.191868	6.30542	2.87e-10	5.18e-09	NA	NA	NA	NA	NA	NA	NA	NA	NA
G6P91_RS04235	papX	HTH-type transcriptional regulator PapX	WP_001774069.1	FTP_only	1471.23	4560.48	3015.86	1.63204	1.60976	0.143034	11.4102	3.72e-30	2.76e-28	NA	NA	NA	NA	NA	NA	NA	NA	NA
G6P91_RS04310	ansB	L-asparaginase 2	WP_000394132.1	FTP_only	32282.9	65963.4	49123.2	1.03088	1.00495	0.13669	7.54171	4.64e-14	1.4e-12	NA	NA	NA	NA	NA	NA	NA	NA	NA
G6P91_RS04315	yggM	DUF1202 family protein	WP_000745240.1	FTP_only	39.0068	117.642	78.3243	1.58866	1.52427	0.237602	6.68621	2.29e-11	5.04e-10	NA	NA	NA	NA	NA	NA	NA	NA	NA
G6P91_RS04385	endA	deoxyribonuclease I	WP_000286500.1	FTP_only	99.8767	214.133	157.005	1.09245	1.04045	0.188904	5.7831	7.33e-09	1.12e-07	NA	NA	NA	NA	NA	NA	NA	NA	NA
G6P91_RS04400	metK	methionine adenosyltransferase	WP_001062128.1	FTP_only	6997.79	3338.59	5168.19	-1.06772	-1.02172	0.175053	-6.0994	1.06e-09	1.81e-08	NA	NA	NA	NA	NA	NA	NA	NA	NA
G6P91_RS04515	mscS	small-conductance mechanosensitive channel MscS	WP_000389811.1	FTP_only	2954.41	1248.6	2101.5	-1.2428	-1.21874	0.133379	-9.3178	1.19e-20	5.87e-19	NA	NA	NA	NA	NA	NA	NA	NA	NA
G6P91_RS04535	hyp	methylmalonyl-CoA mutase family protein	NA	MFS_only	NA	NA	NA	NA	NA	NA	NA	NA	NA	43.94	201.305	106.885	2.20109	2.09582	0.348294	6.31964	2.62e-10	1.79e-08
G6P91_RS04605	gcvT	glycine cleavage system aminomethyltransferase GcvT	WP_000068706.1	FTP_only	7831.77	16692.3	12262	1.09173	1.06176	0.145122	7.52286	5.36e-14	1.59e-12	NA	NA	NA	NA	NA	NA	NA	NA	NA
G6P91_RS04610	gcvH	glycine cleavage system protein GcvH	WP_001295377.1	FTP_only	2706.71	6203.45	4455.08	1.19644	1.17488	0.126051	9.49172	2.27e-21	1.22e-19	NA	NA	NA	NA	NA	NA	NA	NA	NA
G6P91_RS04745	mocA	molybdenum cofactor cytidylyltransferase	WP_001272860.1	FTP_only	113.079	273.648	193.364	1.27199	1.22865	0.180997	7.02771	2.1e-12	5.33e-11	NA	NA	NA	NA	NA	NA	NA	NA	NA
G6P91_RS04750	yqeC	selenium cofactor biosynthesis protein YqeC	WP_000835686.1	FTP_only	166.041	551.114	358.578	1.72473	1.68679	0.190049	9.07519	1.13e-19	5.12e-18	NA	NA	NA	NA	NA	NA	NA	NA	NA
G6P91_RS04755	yqeB	selenium-dependent molybdenum cofactor biosynthesis protein YqeB	WP_001020370.1	FTP_only	224.433	625.488	424.961	1.47691	1.44348	0.168186	8.78144	1.61e-18	6.57e-17	NA	NA	NA	NA	NA	NA	NA	NA	NA
G6P91_RS04785	ygeV	sigma-54-dependent Fis family transcriptional regulator	WP_000417783.1	FTP_only	1337.04	3440.91	2388.98	1.36363	1.33066	0.163237	8.35368	6.62e-17	2.56e-15	NA	NA	NA	NA	NA	NA	NA	NA	NA
G6P91_RS04850	lysA	diaminopimelate decarboxylase	WP_001120720.1	FTP_only	117.453	2063.52	1090.49	4.13442	4.03481	0.45427	9.10124	8.93e-20	4.15e-18	NA	NA	NA	NA	NA	NA	NA	NA	NA
G6P91_RS05205	fucI	L-fucose isomerase	WP_000724161.1	FTP_only	270.88	749.839	510.359	1.46975	1.4313	0.179578	8.18443	2.74e-16	1.01e-14	NA	NA	NA	NA	NA	NA	NA	NA	NA
G6P91_RS05210	fucP	L-fucose:H+ symporter permease	WP_000528587.1	FTP_only	56.8502	223.891	140.371	1.96368	1.91664	0.223094	8.80202	1.34e-18	5.57e-17	NA	NA	NA	NA	NA	NA	NA	NA	NA
G6P91_RS05230	sdaB	L-serine ammonia-lyase II	WP_000626404.1	MFS_only	NA	NA	NA	NA	NA	NA	NA	NA	NA	4787.49	1570.23	3500.59	-1.60741	-1.5142	0.284042	-5.65904	1.52e-08	6.69e-07
G6P91_RS05270	gudP	galactarate/glucarate/glycerate transporter GudP	WP_000097082.1	MFS_only	NA	NA	NA	NA	NA	NA	NA	NA	NA	336.74	123.077	251.276	-1.44682	-1.37489	0.241811	-5.98327	2.19e-09	1.25e-07
G6P91_RS05415	cysI	assimilatory sulfite reductase (NADPH) hemoprotein subunit	WP_001290706.1	FTP_only	3897.93	1291.62	2594.77	-1.59366	-1.53469	0.225979	-7.05225	1.76e-12	4.52e-11	NA	NA	NA	NA	NA	NA	NA	NA	NA
G6P91_RS05420	cysH	phosphoadenosine phosphosulfate reductase	WP_000039862.1	FTP_only	1157.11	451.589	804.349	-1.35707	-1.31919	0.171924	-7.89343	2.94e-15	9.87e-14	NA	NA	NA	NA	NA	NA	NA	NA	NA
G6P91_RS05490	rpoS	RNA polymerase sigma factor RpoS	WP_000081550.1	FTP_only	25957.2	12475.3	19216.2	-1.05709	-1.02877	0.1366	-7.73856	1.01e-14	3.23e-13	NA	NA	NA	NA	NA	NA	NA	NA	NA
G6P91_RS05695	srlA	PTS glucitol/sorbitol transporter subunit IIC	WP_000573324.1	MFS_only	NA	NA	NA	NA	NA	NA	NA	NA	NA	664.44	196.35	477.206	-1.75381	-1.65644	0.300963	-5.82732	5.63e-09	2.9e-07
G6P91_RS05715	recA	recombinase RecA	WP_000963143.1	MFS_only	NA	NA	NA	NA	NA	NA	NA	NA	NA	9035.77	3897.83	6980.59	-1.213	-1.17801	0.160194	-7.57207	3.67e-14	4.76e-12
G6P91_RS05950	yfdR	5'-deoxynucleotidase	WP_000008249.1	FTP_only	105.079	284.958	195.018	1.43222	1.39456	0.176444	8.11714	4.77e-16	1.73e-14	NA	NA	NA	NA	NA	NA	NA	NA	NA
G6P91_RS05975	hyp	hypothetical protein	WP_000549623.1	FTP_only	103.788	323.712	213.75	1.63276	1.59703	0.180634	9.03903	1.58e-19	6.92e-18	NA	NA	NA	NA	NA	NA	NA	NA	NA
G6P91_RS06225	recN	DNA repair protein RecN	WP_000880939.1	MFS_only	NA	NA	NA	NA	NA	NA	NA	NA	NA	4059.56	1229.31	2927.46	-1.72258	-1.68403	0.190345	-9.04979	1.43e-19	3.27e-17
G6P91_RS06400	grcA	autonomous glycyl radical cofactor GrcA	WP_000627804.1	FTP_only	30428.4	9911.15	20169.7	-1.61826	-1.57865	0.176976	-9.14397	6.02e-20	2.85e-18	NA	NA	NA	NA	NA	NA	NA	NA	NA
G6P91_RS06435	rpoE	RNA polymerase sigma factor RpoE	WP_001295364.1	FTP_only	1989.83	4407.75	3198.79	1.14725	1.10273	0.177751	6.45428	1.09e-10	2.12e-09	NA	NA	NA	NA	NA	NA	NA	NA	NA
G6P91_RS06440	rseA	anti-sigma-E factor RseA	WP_001168459.1	FTP_only	3333.33	6889.67	5111.5	1.04755	1.01552	0.148406	7.05868	1.68e-12	4.37e-11	NA	NA	NA	NA	NA	NA	NA	NA	NA
G6P91_RS06670	sseA	3-mercaptopyruvate sulfurtransferase	WP_000108615.1	MFS_only	NA	NA	NA	NA	NA	NA	NA	NA	NA	1262.71	506.398	960.188	-1.31682	-1.24701	0.23107	-5.6988	1.21e-08	5.61e-07
G6P91_RS06890	ypfM	protein YpfM	WP_001386977.1	FTP_only	405.213	950.455	677.834	1.23028	1.20489	0.138223	8.90073	5.55e-19	2.38e-17	NA	NA	NA	NA	NA	NA	NA	NA	NA
G6P91_RS08360	hyp	fluoroquinolone-acetylating aminoglycoside 6'-N-acetyltransferase AAC(6')-Ib-cr5	WP_063840321.1	Both	8772.22	18501.7	13637	1.07674	1.0583	0.11868	9.07264	1.16e-19	5.19e-18	5520.49	66951.3	30092.8	3.60022	3.56337	0.297063	12.1194	8.34e-34	2.85e-31
G6P91_RS07115	cysK	cysteine synthase A	WP_000034402.1	FTP_only	19130.4	8208.4	13669.4	-1.22074	-1.18542	0.162387	-7.51753	5.58e-14	1.65e-12	NA	NA	NA	NA	NA	NA	NA	NA	NA
G6P91_RS07880	ais	lipopolysaccharide core heptose(II)-phosphate phosphatase Ais	WP_000879110.1	FTP_only	91.4857	200.357	145.921	1.12745	1.0737	0.193682	5.82115	5.84e-09	9.08e-08	NA	NA	NA	NA	NA	NA	NA	NA	NA
G6P91_RS07935	glpB	glycerol-3-phosphate dehydrogenase subunit GlpB	WP_001209934.1	FTP_only	67.4867	184.694	126.09	1.45283	1.38587	0.233963	6.20965	5.31e-10	9.43e-09	NA	NA	NA	NA	NA	NA	NA	NA	NA
G6P91_RS07940	glpA	anaerobic glycerol-3-phosphate dehydrogenase subunit A	WP_000857235.1	FTP_only	113.267	340.951	227.109	1.59312	1.5441	0.208398	7.64463	2.1e-14	6.56e-13	NA	NA	NA	NA	NA	NA	NA	NA	NA
G6P91_RS07945	glpT	glycerol-3-phosphate transporter	WP_000948732.1	FTP_only	252.796	827.581	540.188	1.71077	1.67586	0.18172	9.4143	4.76e-21	2.46e-19	NA	NA	NA	NA	NA	NA	NA	NA	NA
G6P91_RS08035	atoC	acetoacetate metabolism transcriptional regulator AtoC	WP_000125287.1	FTP_only	304.727	686.765	495.746	1.16885	1.12443	0.178611	6.54411	5.99e-11	1.23e-09	NA	NA	NA	NA	NA	NA	NA	NA	NA
G6P91_RS08095	napF	ferredoxin-type protein NapF	WP_000686738.1	FTP_only	146.078	302.328	224.203	1.04766	1.00674	0.166025	6.31022	2.79e-10	5.09e-09	NA	NA	NA	NA	NA	NA	NA	NA	NA
G6P91_RS08265	yeiQ	mannitol dehydrogenase family protein	WP_001296238.1	MFS_only	NA	NA	NA	NA	NA	NA	NA	NA	NA	1253.47	422.004	920.882	-1.56861	-1.49276	0.255656	-6.13563	8.48e-10	5.02e-08
G6P91_RS08305	psuG	pseudouridine-5'-phosphate glycosidase	WP_001293146.1	FTP_only	23.5906	933.208	478.399	5.30553	5.0542	0.809425	6.55469	5.58e-11	1.16e-09	NA	NA	NA	NA	NA	NA	NA	NA	NA
G6P91_RS08355	hyp	IS6-like element IS26 family transposase	WP_001067855.1	FTP_only	34.0932	129.561	81.8271	1.90757	1.8313	0.278905	6.83952	7.95e-12	1.85e-10	NA	NA	NA	NA	NA	NA	NA	NA	NA
G6P91_RS08365	hyp	oxacillin-hydrolyzing class D beta-lactamase OXA-1	WP_001334766.1	Both	5368.95	13448.6	9408.76	1.32489	1.28812	0.175748	7.53856	4.75e-14	1.43e-12	3558.9	125574	52365	5.14094	5.11546	0.260792	19.7128	1.68e-86	1.34e-83
G6P91_RS08390	hyp	IS3 family transposase	NA	Both	1595.67	12796.5	7196.08	3.00372	2.9931	0.129888	23.1255	2.57e-118	1.07e-115	4547.81	52589.8	23764.6	3.53157	3.50792	0.206138	17.1321	8.55e-66	5.86e-63
G6P91_RS02975	tdcC	threonine/serine transporter TdcC	WP_000107720.1	Both	477.162	6973.78	3725.47	3.86911	3.79625	0.390977	9.89601	4.33e-23	2.62e-21	16972.2	3355.8	11525.7	-2.33807	-2.21561	0.371206	-6.29857	3e-10	2.03e-08
G6P91_RS08370	hyp	CatB-related O-acetyltransferase	NA	Both	2307.09	5480.95	3894.02	1.24833	1.22022	0.145277	8.59274	8.49e-18	3.34e-16	2697.32	105176	43688.8	5.28514	5.27249	0.228209	23.1593	1.17e-118	2.81e-115
G6P91_RS02970	tdcB	bifunctional threonine ammonia-lyase/L-serine ammonia-lyase TdcB	WP_000548347.1	Both	221.5	5453.58	2837.54	4.62106	4.60389	0.203521	22.7055	3.95e-114	1.51e-111	11661	2848.76	8136.09	-2.03282	-1.93984	0.311822	-6.51915	7.07e-11	5.21e-09
G6P91_RS22370	bsmA	biofilm peroxide resistance protein BsmA	WP_000254626.1	Both	1914.15	4242.4	3078.28	1.14817	1.10988	0.165848	6.92305	4.42e-12	1.06e-10	5002.57	1429.93	3573.51	-1.80578	-1.70477	0.313334	-5.76311	8.26e-09	4.12e-07
G6P91_RS25615	tnaC	tryptophanase leader peptide	WP_001364348.1	Both	545.904	1615.86	1080.88	1.5669	1.52659	0.18886	8.2966	1.07e-16	4.07e-15	407.07	47.8141	263.367	-3.08206	-2.95094	0.445997	-6.9105	4.83e-12	4.54e-10
G6P91_RS07080	cysA	sulfate/thiosulfate ABC transporter ATP-binding protein CysA	WP_000021034.1	Both	2414.81	969.351	1692.08	-1.31702	-1.24924	0.225333	-5.84478	5.07e-09	7.96e-08	2675.65	950.757	1985.7	-1.4921	-1.41259	0.254464	-5.8637	4.53e-09	2.44e-07
G6P91_RS08405	hyp	IS6-like element IS26 family transposase	WP_001067855.1	FTP_only	10.0768	78.3887	44.2327	2.95438	2.8636	0.37091	7.96522	1.65e-15	5.62e-14	NA	NA	NA	NA	NA	NA	NA	NA	NA
G6P91_RS08425	hyp	transposase	NA	Both	89.026	851.241	470.133	3.26085	3.24288	0.174624	18.6736	8.12e-78	1.87e-75	34.54	678.454	292.106	4.29373	4.25441	0.294762	14.5668	4.57e-48	2.19e-45
G6P91_RS08415	hyp	WbuC family cupin fold metalloprotein	WP_001393253.1	MFS_only	NA	NA	NA	NA	NA	NA	NA	NA	NA	40.71	284.435	138.199	2.80905	2.71904	0.360935	7.78271	7.1e-15	9.45e-13
G6P91_RS08410	hyp	Tn3-like element Tn3 family transposase	NA	Both	59.3854	850.364	454.875	3.83317	3.82592	0.173913	22.0407	1.17e-107	3.85e-105	417.29	13080	5482.37	4.9704	4.93664	0.296569	16.7597	4.81e-63	2.88e-60
G6P91_RS08430	hyp	IS6-like element IS26 family transposase	WP_001067855.1	Both	78.3596	555.242	316.801	2.82446	2.80387	0.1746	16.1768	7.36e-59	1.17e-56	55.18	375.465	183.295	2.76388	2.70509	0.290326	9.51989	1.73e-21	5.19e-19
G6P91_RS08570	yohK	CidB/LrgB family autolysis modulator	WP_000968208.1	Both	121.825	478.31	300.067	1.97177	1.94085	0.181618	10.8567	1.85e-27	1.24e-25	118.62	680.141	343.227	2.51928	2.40499	0.385235	6.53961	6.17e-11	4.62e-09
G6P91_RS08435	hyp	DUF4132 domain-containing protein	NA	FTP_only	107.918	818.474	463.196	2.92133	2.90508	0.157839	18.5082	1.77e-76	3.88e-74	NA	NA	NA	NA	NA	NA	NA	NA	NA
G6P91_RS08440	yehI	DUF4132 domain-containing protein YehI	WP_000356760.1	FTP_only	179.001	1087.9	633.45	2.60402	2.58601	0.157322	16.5522	1.54e-61	2.54e-59	NA	NA	NA	NA	NA	NA	NA	NA	NA
G6P91_RS08450	yehL	MoxR family ATPase	WP_001296229.1	FTP_only	7.79597	90.4478	49.1219	3.49257	3.40761	0.390727	8.93863	3.94e-19	1.71e-17	NA	NA	NA	NA	NA	NA	NA	NA	NA
G6P91_RS08455	yehM	DUF5682 family protein	WP_001294398.1	FTP_only	11.2504	101.625	56.4378	3.12392	3.05105	0.343614	9.09136	9.78e-20	4.5e-18	NA	NA	NA	NA	NA	NA	NA	NA	NA
G6P91_RS08460	yehP	VWA domain-containing protein	WP_001292786.1	FTP_only	6.2763	51.5341	28.9052	3.01306	2.88245	0.447712	6.72991	1.7e-11	3.77e-10	NA	NA	NA	NA	NA	NA	NA	NA	NA
G6P91_RS08465	yehQ	SWIM zinc finger family protein	WP_001296230.1	FTP_only	53.8136	433.568	243.691	3.00631	2.98395	0.187494	16.0342	7.38e-58	1.09e-55	NA	NA	NA	NA	NA	NA	NA	NA	NA
G6P91_RS08470	yehR	YehR family lipoprotein	WP_001296231.1	FTP_only	33.6661	196.824	115.245	2.56704	2.51696	0.258425	9.9334	2.98e-23	1.83e-21	NA	NA	NA	NA	NA	NA	NA	NA	NA
G6P91_RS08475	yehS	DUF1456 family protein	WP_001295430.1	FTP_only	346.539	3500.86	1923.7	3.3372	3.32616	0.138928	24.0211	1.67e-127	1.1e-124	NA	NA	NA	NA	NA	NA	NA	NA	NA
G6P91_RS08480	btsR	two-component system response regulator BtsR	WP_000598641.1	FTP_only	423.666	3551.32	1987.49	3.06744	3.05513	0.140743	21.7946	2.61e-105	7.5e-103	NA	NA	NA	NA	NA	NA	NA	NA	NA
G6P91_RS08485	btsS	two-component regulatory system sensor histidine kinase BtsS	WP_001295431.1	FTP_only	1014.55	10935.6	5975.05	3.43014	3.41862	0.144082	23.8069	2.84e-125	1.45e-122	NA	NA	NA	NA	NA	NA	NA	NA	NA
G6P91_RS08490	mlrA	HTH-type transcriptional regulator MlrA	WP_001240408.1	FTP_only	510.973	1623.38	1067.17	1.66736	1.64289	0.151759	10.9869	4.42e-28	3.13e-26	NA	NA	NA	NA	NA	NA	NA	NA	NA
G6P91_RS08495	yohO	protein YohO	WP_001216963.1	FTP_only	47.1272	266.645	156.886	2.50797	2.47567	0.20604	12.1722	4.37e-34	3.65e-32	NA	NA	NA	NA	NA	NA	NA	NA	NA
G6P91_RS08500	yehW	glycine betaine ABC transporter permease YehW	WP_000783109.1	FTP_only	339.539	1594.8	967.168	2.23256	2.21132	0.159274	14.0171	1.22e-44	1.28e-42	NA	NA	NA	NA	NA	NA	NA	NA	NA
G6P91_RS08505	yehX	glycine betaine ABC transporter ATP binding protein YehX	WP_000569347.1	FTP_only	364.806	1628.33	996.57	2.15873	2.1408	0.144377	14.952	1.51e-50	1.93e-48	NA	NA	NA	NA	NA	NA	NA	NA	NA
G6P91_RS08510	yehY	glycine betaine ABC transporter permease YehY	WP_000221815.1	FTP_only	909.562	4208.44	2559	2.21038	2.19597	0.130925	16.8828	6.02e-64	1.03e-61	NA	NA	NA	NA	NA	NA	NA	NA	NA
G6P91_RS08515	osmF	glycine betaine ABC transporter substrate-binding protein OsmF	WP_001131267.1	FTP_only	2055.9	8597.8	5326.85	2.06394	2.05233	0.118129	17.4719	2.34e-68	4.49e-66	NA	NA	NA	NA	NA	NA	NA	NA	NA
G6P91_RS08520	bglX	beta-glucosidase BglX	WP_000871487.1	FTP_only	2609.59	15637.1	9123.35	2.58277	2.57279	0.117922	21.9023	2.47e-106	7.58e-104	NA	NA	NA	NA	NA	NA	NA	NA	NA
G6P91_RS08525	dld	D-lactate dehydrogenase	WP_000097409.1	FTP_only	4225.39	17959.3	11092.4	2.08755	2.07063	0.138478	15.075	2.37e-51	3.11e-49	NA	NA	NA	NA	NA	NA	NA	NA	NA
G6P91_RS08530	pbpG	D-alanyl-D-alanine endopeptidase	WP_001319943.1	FTP_only	915.777	7121.71	4018.74	2.95998	2.9509	0.118087	25.066	1.17e-138	1.08e-135	NA	NA	NA	NA	NA	NA	NA	NA	NA
G6P91_RS08535	yohC	Yip1 family protein	WP_001295454.1	FTP_only	114.932	348.231	231.582	1.60053	1.56883	0.168677	9.48868	2.34e-21	1.24e-19	NA	NA	NA	NA	NA	NA	NA	NA	NA
G6P91_RS08540	yohD	DedA family protein	WP_000365433.1	FTP_only	655.702	3295.68	1975.69	2.33054	2.31592	0.134637	17.3098	3.97e-67	7.3e-65	NA	NA	NA	NA	NA	NA	NA	NA	NA
G6P91_RS08545	yohF	SDR family oxidoreductase	WP_000079537.1	FTP_only	116.476	408.682	262.579	1.81432	1.77772	0.190407	9.52868	1.59e-21	8.62e-20	NA	NA	NA	NA	NA	NA	NA	NA	NA
G6P91_RS08550	mdtQ	multidrug resistance outer membrane protein MdtQ	WP_001078132.1	FTP_only	30.5074	227.369	128.938	2.91971	2.88286	0.235955	12.374	3.61e-35	3.08e-33	NA	NA	NA	NA	NA	NA	NA	NA	NA
G6P91_RS08555	yohP	small membrane protein YohP	WP_000691708.1	FTP_only	177.515	396.19	286.853	1.15476	1.09734	0.201262	5.73756	9.61e-09	1.43e-07	NA	NA	NA	NA	NA	NA	NA	NA	NA
G6P91_RS08560	dusC	tRNA dihydrouridine(16) synthase DusC	WP_001264872.1	FTP_only	62.4941	552.779	307.636	3.14695	3.1237	0.195262	16.1165	1.95e-58	2.99e-56	NA	NA	NA	NA	NA	NA	NA	NA	NA
G6P91_RS08565	yohJ	CidA/LrgA family protein	WP_001295452.1	MFS_only	NA	NA	NA	NA	NA	NA	NA	NA	NA	46.93	214.667	114.027	2.18968	2.10652	0.309571	7.07327	1.51e-12	1.58e-10
G6P91_RS08400	hyp	Tn3 family transposase	NA	Both	26.5503	274.245	150.397	3.3964	3.35544	0.266279	12.755	2.92e-37	2.59e-35	682.77	3719.36	1897.41	2.44599	2.36625	0.323444	7.56233	3.96e-14	4.99e-12
G6P91_RS08575	cdd	cytidine deaminase	WP_000553553.1	FTP_only	827.743	4647.29	2737.52	2.48933	2.47837	0.120602	20.6409	1.18e-94	3.01e-92	NA	NA	NA	NA	NA	NA	NA	NA	NA
G6P91_RS08580	sanA	outer membrane permeability protein SanA	WP_000920064.1	FTP_only	215.105	1817.84	1016.47	3.084	3.07206	0.138587	22.2531	1.05e-109	3.73e-107	NA	NA	NA	NA	NA	NA	NA	NA	NA
G6P91_RS08585	yeiS	DUF2542 family protein	WP_000383096.1	FTP_only	34.3534	297.588	165.971	3.10219	3.07261	0.218472	14.1995	9.22e-46	1.01e-43	NA	NA	NA	NA	NA	NA	NA	NA	NA
G6P91_RS08590	preT	NAD-dependent dihydropyrimidine dehydrogenase subunit PreT	WP_001136339.1	FTP_only	3995.57	45990.7	24993.2	3.52457	3.51637	0.124637	28.2786	6.33e-176	1.46e-172	NA	NA	NA	NA	NA	NA	NA	NA	NA
G6P91_RS08595	preA	NAD-dependent dihydropyrimidine dehydrogenase subunit PreA	WP_000956074.1	FTP_only	3062.58	40116	21589.3	3.71098	3.70561	0.117737	31.5192	4.74e-218	2.18e-214	NA	NA	NA	NA	NA	NA	NA	NA	NA
G6P91_RS08600	mglC	galactose/methyl galactoside ABC transporter permease MglC	WP_001275112.1	FTP_only	225.396	4656.38	2440.89	4.36831	4.2585	0.494142	8.84019	9.56e-19	4.03e-17	NA	NA	NA	NA	NA	NA	NA	NA	NA
G6P91_RS08605	mglA	galactose/methyl galactoside ABC transporter ATP-binding protein MglA	WP_000255034.1	FTP_only	350.64	8052.75	4201.7	4.52101	4.44375	0.418068	10.8141	2.95e-27	1.94e-25	NA	NA	NA	NA	NA	NA	NA	NA	NA
G6P91_RS21535	sgcX	M42 family metallopeptidase	WP_112032097.1	Both	98.118	256.621	177.369	1.38579	1.31271	0.240638	5.7588	8.47e-09	1.28e-07	1349.64	229.533	901.597	-2.55076	-2.46034	0.34132	-7.47321	7.83e-14	9.61e-12
G6P91_RS08615	galS	HTH-type transcriptional regulator GalS	WP_000628655.1	FTP_only	270.691	2002.5	1136.6	2.88496	2.85862	0.199739	14.4436	2.75e-47	3.24e-45	NA	NA	NA	NA	NA	NA	NA	NA	NA
G6P91_RS08620	yeiB	DUF418 domain-containing protein YeiB	WP_000440900.1	FTP_only	303.056	1742.53	1022.79	2.52314	2.51087	0.132368	19.0615	5.28e-81	1.28e-78	NA	NA	NA	NA	NA	NA	NA	NA	NA
G6P91_RS08625	folE	GTP cyclohydrolase I FolE	WP_001139613.1	FTP_only	2279.89	11743.1	7011.5	2.36478	2.35461	0.113	20.9272	3.03e-97	8.2e-95	NA	NA	NA	NA	NA	NA	NA	NA	NA
G6P91_RS08630	yeiG	S-formylglutathione hydrolase	WP_000425450.1	FTP_only	1513.44	5749.47	3631.46	1.92587	1.91197	0.12305	15.651	3.27e-55	4.7e-53	NA	NA	NA	NA	NA	NA	NA	NA	NA
G6P91_RS08635	hyp	TonB-dependent receptor	NA	FTP_only	39.0225	251.832	145.427	2.67843	2.64561	0.215018	12.4568	1.28e-35	1.11e-33	NA	NA	NA	NA	NA	NA	NA	NA	NA
G6P91_RS08665	yehE	YehE family protein	WP_001046487.1	FTP_only	411.678	190.341	301.009	-1.11238	-1.06821	0.17412	-6.3886	1.67e-10	3.14e-09	NA	NA	NA	NA	NA	NA	NA	NA	NA
G6P91_RS08740	fbaB	class I fructose-bisphosphate aldolase	WP_000129562.1	FTP_only	11311.8	5425.21	8368.5	-1.06008	-1.04281	0.107966	-9.81866	9.36e-23	5.38e-21	NA	NA	NA	NA	NA	NA	NA	NA	NA
G6P91_RS08745	gatY	tagatose-bisphosphate aldolase subunit GatY	WP_000289802.1	FTP_only	30.5515	118.719	74.6351	1.96999	1.90655	0.257941	7.63737	2.22e-14	6.89e-13	NA	NA	NA	NA	NA	NA	NA	NA	NA
G6P91_RS08750	gatZ	tagatose-bisphosphate aldolase subunit GatZ	WP_000853832.1	FTP_only	23.2145	99.9038	61.5592	2.08109	1.9978	0.302469	6.88033	5.97e-12	1.41e-10	NA	NA	NA	NA	NA	NA	NA	NA	NA
G6P91_RS08795	yegP	YegP family protein	WP_000929408.1	FTP_only	632.175	290.603	461.389	-1.12114	-1.09454	0.136034	-8.24162	1.7e-16	6.35e-15	NA	NA	NA	NA	NA	NA	NA	NA	NA
G6P91_RS08885	yegH	TerC family protein	WP_001296218.1	FTP_only	1422.45	676.609	1049.53	-1.07201	-1.037	0.153719	-6.97384	3.08e-12	7.54e-11	NA	NA	NA	NA	NA	NA	NA	NA	NA
G6P91_RS09160	sbmC	DNA gyrase inhibitor SbmC	WP_001105368.1	MFS_only	NA	NA	NA	NA	NA	NA	NA	NA	NA	1041.84	258.494	728.502	-2.00859	-1.96477	0.216205	-9.29023	1.54e-20	4.1e-18
G6P91_RS09165	yeeA	FUSC family protein	WP_001200889.1	MFS_only	NA	NA	NA	NA	NA	NA	NA	NA	NA	2251.12	895.929	1709.04	-1.32854	-1.26278	0.224555	-5.91632	3.29e-09	1.83e-07
G6P91_RS09470	ldtA	L,D-transpeptidase	WP_000986344.1	FTP_only	985.083	478.475	731.779	-1.04222	-1.00508	0.157241	-6.62814	3.4e-11	7.31e-10	NA	NA	NA	NA	NA	NA	NA	NA	NA
G6P91_RS09540	ybtE	yersiniabactin biosynthesis salycil-AMP ligase YbtE	WP_001088830.1	MFS_only	NA	NA	NA	NA	NA	NA	NA	NA	NA	171.14	692.352	379.625	2.01686	1.96717	0.232703	8.66708	4.43e-18	8.17e-16
G6P91_RS09545	ybtT	yersiniabactin biosynthesis thioesterase YbtT	WP_000194278.1	MFS_only	NA	NA	NA	NA	NA	NA	NA	NA	NA	108.1	490.526	261.07	2.18182	2.11529	0.277644	7.85834	3.89e-15	5.33e-13
G6P91_RS09550	ybtU	yersiniabactin biosynthesis oxidoreductase YbtU	WP_000982870.1	MFS_only	NA	NA	NA	NA	NA	NA	NA	NA	NA	120.13	586.125	306.529	2.28653	2.23893	0.240778	9.49642	2.17e-21	6.12e-19
G6P91_RS09555	irp1	yersiniabactin polyketide synthase HMWP1	WP_000369500.1	MFS_only	NA	NA	NA	NA	NA	NA	NA	NA	NA	2027.75	8231.39	4509.21	2.02131	1.97703	0.220424	9.17009	4.73e-20	1.13e-17
G6P91_RS09560	irp2	yersiniabactin non-ribosomal peptide synthetase HMWP2	WP_000623045.1	MFS_only	NA	NA	NA	NA	NA	NA	NA	NA	NA	5981.03	24027.7	13199.7	2.00624	1.92761	0.293493	6.83571	8.16e-12	7.24e-10
G6P91_RS09570	ybtP	yersiniabactin ABC transporter ATP-binding/permease protein YbtP	WP_001296192.1	MFS_only	NA	NA	NA	NA	NA	NA	NA	NA	NA	1291.77	8818.31	4302.38	2.77106	2.68288	0.348117	7.96014	1.72e-15	2.57e-13
G6P91_RS09575	ybtQ	yersiniabactin ABC transporter ATP-binding/permease protein YbtQ	WP_000654452.1	MFS_only	NA	NA	NA	NA	NA	NA	NA	NA	NA	1784.46	10214.4	5156.42	2.51699	2.44285	0.303181	8.30194	1.02e-16	1.75e-14
G6P91_RS09580	ybtX	yersiniabactin-associated zinc MFS transporter YbtX	WP_001286284.1	MFS_only	NA	NA	NA	NA	NA	NA	NA	NA	NA	964.79	5031.6	2591.52	2.38274	2.32365	0.27294	8.7299	2.55e-18	4.88e-16
G6P91_RS09585	ybtS	yersiniabactin biosynthesis salicylate synthase Irp9/YbtS	WP_000703040.1	MFS_only	NA	NA	NA	NA	NA	NA	NA	NA	NA	348.37	1428.97	780.608	2.03631	1.94957	0.30712	6.63033	3.35e-11	2.59e-09
G6P91_RS10140	tcyJ	cystine ABC transporter substrate-binding protein	WP_001296168.1	FTP_only	2481.92	1050.82	1766.37	-1.24052	-1.21636	0.133602	-9.28518	1.61e-20	7.9e-19	NA	NA	NA	NA	NA	NA	NA	NA	NA
G6P91_RS10530	araF	arabinose ABC transporter substrate-binding protein AraF	WP_000548680.1	FTP_only	83.8279	203.293	143.56	1.27098	1.21914	0.197538	6.43409	1.24e-10	2.4e-09	NA	NA	NA	NA	NA	NA	NA	NA	NA
G6P91_RS10535	araG	arabinose ABC transporter ATP-binding protein AraG	WP_001187827.1	FTP_only	125.001	277.94	201.47	1.15114	1.11086	0.169194	6.80366	1.02e-11	2.36e-10	NA	NA	NA	NA	NA	NA	NA	NA	NA
G6P91_RS11120	yebF	protein YebF	WP_001295500.1	MFS_only	NA	NA	NA	NA	NA	NA	NA	NA	NA	2462.04	997.018	1876.03	-1.30464	-1.25616	0.192991	-6.76014	1.38e-11	1.16e-09
G6P91_RS11175	yebV	YebV family protein	WP_001295499.1	FTP_only	1095.47	419.152	757.311	-1.38592	-1.34027	0.189488	-7.31402	2.59e-13	7.14e-12	NA	NA	NA	NA	NA	NA	NA	NA	NA
G6P91_RS11365	yeaQ	GlsB/YeaQ/YmgE family stress response membrane protein	WP_000512153.1	FTP_only	462.597	181.803	322.2	-1.34681	-1.3059	0.178085	-7.56272	3.95e-14	1.21e-12	NA	NA	NA	NA	NA	NA	NA	NA	NA
G6P91_RS11460	msrB	peptide-methionine (R)-S-oxide reductase MsrB	WP_001284618.1	FTP_only	513.461	244.81	379.135	-1.06851	-1.01848	0.182974	-5.83972	5.23e-09	8.16e-08	NA	NA	NA	NA	NA	NA	NA	NA	NA
G6P91_RS11465	yeaC	YeaC family protein	WP_001046792.1	FTP_only	211.216	96.3283	153.772	-1.1331	-1.08706	0.178788	-6.33764	2.33e-10	4.27e-09	NA	NA	NA	NA	NA	NA	NA	NA	NA
G6P91_RS11470	ydjL	zinc-binding dehydrogenase	WP_000645210.1	FTP_only	63.0957	155.317	109.206	1.29035	1.21776	0.233598	5.52382	3.32e-08	4.55e-07	NA	NA	NA	NA	NA	NA	NA	NA	NA
G6P91_RS11545	gdhA	NADP-specific glutamate dehydrogenase	WP_000373044.1	FTP_only	4292.21	1808.9	3050.55	-1.24687	-1.2259	0.124884	-9.98424	1.79e-23	1.13e-21	NA	NA	NA	NA	NA	NA	NA	NA	NA
G6P91_RS11690	katE	catalase HPII	WP_000077883.1	FTP_only	3187.27	1117.19	2152.23	-1.51233	-1.4972	0.113463	-13.3289	1.57e-40	1.51e-38	NA	NA	NA	NA	NA	NA	NA	NA	NA
G6P91_RS11700	tcyP	cystine/sulfocysteine:cation symporter	WP_001010714.1	FTP_only	5667.95	2071.34	3869.65	-1.45238	-1.39902	0.207204	-7.00941	2.39e-12	5.98e-11	NA	NA	NA	NA	NA	NA	NA	NA	NA
G6P91_RS11925	ydiH	YdiH family protein	WP_001296104.1	FTP_only	986.655	288.942	637.799	-1.77168	-1.70912	0.242818	-7.29634	2.96e-13	8.1e-12	NA	NA	NA	NA	NA	NA	NA	NA	NA
G6P91_RS11960	ldtE	L,D-transpeptidase LdtE	WP_000817095.1	FTP_only	1325.42	587.646	956.532	-1.17326	-1.14422	0.143861	-8.1555	3.48e-16	1.27e-14	NA	NA	NA	NA	NA	NA	NA	NA	NA
G6P91_RS12045	cfa	cyclopropane fatty acyl phospholipid synthase	WP_000098896.1	FTP_only	8495.46	2957.52	5726.49	-1.52245	-1.50596	0.11876	-12.8196	1.27e-37	1.15e-35	NA	NA	NA	NA	NA	NA	NA	NA	NA
G6P91_RS12190	nth	endonuclease III	WP_001030342.1	FTP_only	203.78	87.3258	145.553	-1.22203	-1.16421	0.204392	-5.97885	2.25e-09	3.64e-08	NA	NA	NA	NA	NA	NA	NA	NA	NA
G6P91_RS12195	rsxE	electron transport complex subunit RsxE	WP_001289646.1	FTP_only	177.225	80.3296	128.777	-1.14535	-1.08502	0.20465	-5.59663	2.19e-08	3.04e-07	NA	NA	NA	NA	NA	NA	NA	NA	NA
G6P91_RS12240	ydgJ	oxidoreductase	WP_001282552.1	FTP_only	1604.24	721.706	1162.98	-1.15209	-1.13049	0.123608	-9.32049	1.16e-20	5.79e-19	NA	NA	NA	NA	NA	NA	NA	NA	NA
G6P91_RS12245	add	adenosine deaminase	WP_000567530.1	FTP_only	1457.51	5902.47	3679.99	2.01807	1.99238	0.167076	12.0787	1.37e-33	1.12e-31	NA	NA	NA	NA	NA	NA	NA	NA	NA
G6P91_RS12275	uidA	beta-glucuronidase	WP_000945867.1	FTP_only	95.729	279.997	187.863	1.5501	1.50715	0.19346	8.01249	1.12e-15	3.92e-14	NA	NA	NA	NA	NA	NA	NA	NA	NA
G6P91_RS12300	fumB	class I fumarate hydratase	WP_000066622.1	MFS_only	NA	NA	NA	NA	NA	NA	NA	NA	NA	1424.93	438.625	1030.41	-1.69737	-1.61041	0.28175	-6.02438	1.7e-09	9.92e-08
G6P91_RS12305	fumC	class II fumarate hydratase	WP_001099099.1	MFS_only	NA	NA	NA	NA	NA	NA	NA	NA	NA	759.75	250.925	556.219	-1.59752	-1.50777	0.278952	-5.72686	1.02e-08	4.85e-07
G6P91_RS12385	ynfM	MFS transporter	WP_000091813.1	FTP_only	1100.48	284.108	692.293	-1.95337	-1.92417	0.17452	-11.1928	4.42e-29	3.23e-27	NA	NA	NA	NA	NA	NA	NA	NA	NA
G6P91_RS12480	ydfZ	putative selenium delivery protein YdfZ	WP_000214712.1	FTP_only	303.487	106.705	205.096	-1.50657	-1.44454	0.227044	-6.63557	3.23e-11	6.98e-10	NA	NA	NA	NA	NA	NA	NA	NA	NA
G6P91_RS12655	ydeM	anaerobic sulfatase maturase	WP_001296071.1	FTP_only	62.8618	156.808	109.835	1.31907	1.23972	0.245378	5.37567	7.63e-08	9.91e-07	NA	NA	NA	NA	NA	NA	NA	NA	NA
G6P91_RS12665	gadB	glutamate decarboxylase	WP_000358930.1	FTP_only	10024.4	1584.6	5804.48	-2.6615	-2.63984	0.172304	-15.4466	7.96e-54	1.08e-51	NA	NA	NA	NA	NA	NA	NA	NA	NA
G6P91_RS12670	gadC	acid resistance gamma-aminobutyrate antiporter GadC	WP_000246011.1	FTP_only	7798.55	1423.27	4610.91	-2.45424	-2.43032	0.17375	-14.1251	2.66e-45	2.84e-43	NA	NA	NA	NA	NA	NA	NA	NA	NA
G6P91_RS12690	osmC	peroxiredoxin OsmC	WP_000152305.1	FTP_only	411.413	194.996	303.204	-1.07723	-1.03023	0.177882	-6.05586	1.4e-09	2.31e-08	NA	NA	NA	NA	NA	NA	NA	NA	NA
G6P91_RS12745	narU	nitrate/nitrite transporter NarU	WP_001207907.1	FTP_only	877.709	371.333	624.521	-1.24222	-1.20926	0.155315	-7.99808	1.26e-15	4.37e-14	NA	NA	NA	NA	NA	NA	NA	NA	NA
G6P91_RS12795	yncE	YncE family protein	WP_000550656.1	FTP_only	262.712	126.53	194.621	-1.05489	-1.00755	0.177556	-5.94115	2.83e-09	4.54e-08	NA	NA	NA	NA	NA	NA	NA	NA	NA
G6P91_RS12930	ydcI	LysR substrate-binding domain-containing protein	WP_000414563.1	MFS_only	NA	NA	NA	NA	NA	NA	NA	NA	NA	440.62	163.585	329.808	-1.43082	-1.37521	0.213202	-6.71109	1.93e-11	1.57e-09
G6P91_RS12955	gap	type I glyceraldehyde-3-phosphate dehydrogenase	WP_000048688.1	FTP_only	887.736	381.3	634.518	-1.21966	-1.19177	0.142599	-8.55309	1.2e-17	4.67e-16	NA	NA	NA	NA	NA	NA	NA	NA	NA
G6P91_RS13230	ycjN	ABC transporter substrate-binding protein	WP_112032088.1	MFS_only	NA	NA	NA	NA	NA	NA	NA	NA	NA	225.9	50.428	155.712	-2.15083	-2.06071	0.317024	-6.78444	1.17e-11	9.97e-10
G6P91_RS13235	ycjM	glucosylglycerate phosphorylase	WP_001296038.1	MFS_only	NA	NA	NA	NA	NA	NA	NA	NA	NA	940.29	184.903	638.135	-2.33955	-2.25095	0.324867	-7.20154	5.95e-13	6.34e-11
G6P91_RS13245	pspD	phage shock protein PspD	WP_001295585.1	MFS_only	NA	NA	NA	NA	NA	NA	NA	NA	NA	592.15	231.303	447.814	-1.35531	-1.29184	0.217641	-6.22728	4.75e-10	2.92e-08
G6P91_RS13250	pspC	envelope stress response membrane protein PspC	WP_000907387.1	MFS_only	NA	NA	NA	NA	NA	NA	NA	NA	NA	1141.21	447.598	863.767	-1.35116	-1.30413	0.192514	-7.01849	2.24e-12	2.24e-10
G6P91_RS13255	pspB	envelope stress response membrane protein PspB	WP_001274963.1	MFS_only	NA	NA	NA	NA	NA	NA	NA	NA	NA	665.45	257.318	502.199	-1.36908	-1.31936	0.198767	-6.88789	5.66e-12	5.22e-10
G6P91_RS13260	pspA	phage shock protein PspA	WP_000511017.1	MFS_only	NA	NA	NA	NA	NA	NA	NA	NA	NA	3515.8	1234.78	2603.39	-1.50959	-1.47021	0.183147	-8.24249	1.69e-16	2.73e-14
G6P91_RS14150	dauA	C4-dicarboxylic acid transporter DauA	WP_001304433.1	FTP_only	625.807	293.295	459.551	-1.09271	-1.05873	0.152299	-7.17475	7.24e-13	1.96e-11	NA	NA	NA	NA	NA	NA	NA	NA	NA
G6P91_RS14155	ychH	stress-induced protein YchH	WP_000823885.1	MFS_only	NA	NA	NA	NA	NA	NA	NA	NA	NA	6534.94	2548.05	4940.18	-1.35838	-1.30014	0.214719	-6.32633	2.51e-10	1.74e-08
G6P91_RS14245	hyp	hypothetical protein	WP_001531626.1	MFS_only	NA	NA	NA	NA	NA	NA	NA	NA	NA	25.98	126.995	66.386	2.29259	2.18543	0.357349	6.41555	1.4e-10	1.02e-08
G6P91_RS14250	hyp	DUF2787 family protein	WP_063270541.1	MFS_only	NA	NA	NA	NA	NA	NA	NA	NA	NA	16.95	102.557	51.1901	2.59387	2.48293	0.384368	6.7484	1.49e-11	1.23e-09
G6P91_RS14415	umuC	DNA polymerase V catalytic protein	WP_000457596.1	MFS_only	NA	NA	NA	NA	NA	NA	NA	NA	NA	810.61	233.753	579.869	-1.79502	-1.74931	0.210849	-8.51333	1.69e-17	3e-15
G6P91_RS14420	umuD	translesion error-prone DNA polymerase V autoproteolytic subunit	WP_000897376.1	MFS_only	NA	NA	NA	NA	NA	NA	NA	NA	NA	473.87	137.431	339.295	-1.78748	-1.71776	0.25837	-6.91831	4.57e-12	4.38e-10
G6P91_RS14490	ymgG	glycine zipper domain-containing protein	WP_000726974.1	FTP_only	86.3877	256.43	171.409	1.57727	1.51892	0.225939	6.98095	2.93e-12	7.21e-11	NA	NA	NA	NA	NA	NA	NA	NA	NA
G6P91_RS14495	ymgD	YmgD family protein	WP_000979977.1	FTP_only	87.4512	238.991	163.221	1.45392	1.38695	0.234176	6.20865	5.34e-10	9.45e-09	NA	NA	NA	NA	NA	NA	NA	NA	NA
G6P91_RS14830	bet	phage recombination protein Bet	WP_000100847.1	FTP_only	57.0561	175.463	116.26	1.6062	1.54284	0.237058	6.77558	1.24e-11	2.84e-10	NA	NA	NA	NA	NA	NA	NA	NA	NA
G6P91_RS14835	hyp	YqaJ viral recombinase family protein	WP_000186848.1	FTP_only	28.8924	88.1281	58.5103	1.59458	1.50579	0.278364	5.7284	1.01e-08	1.49e-07	NA	NA	NA	NA	NA	NA	NA	NA	NA
G6P91_RS14875	hyp	site-specific integrase	WP_000741335.1	FTP_only	59.6888	163.622	111.655	1.44641	1.3806	0.231863	6.23822	4.43e-10	7.92e-09	NA	NA	NA	NA	NA	NA	NA	NA	NA
G6P91_RS15010	ycfJ	glycine zipper 2TM domain-containing protein	WP_001043459.1	MFS_only	NA	NA	NA	NA	NA	NA	NA	NA	NA	398.5	1130.01	691.102	1.50263	1.43622	0.238873	6.29049	3.16e-10	2.11e-08
G6P91_RS15015	ndh	NADH-quinone dehydrogenase	WP_001295966.1	MFS_only	NA	NA	NA	NA	NA	NA	NA	NA	NA	1986.34	6671.19	3860.28	1.74762	1.69045	0.235247	7.42891	1.1e-13	1.28e-11
G6P91_RS15245	pyrC	dihydroorotase	WP_000126542.1	FTP_only	1186.96	515.855	851.408	-1.20211	-1.17854	0.1309	-9.18339	4.18e-20	2.01e-18	NA	NA	NA	NA	NA	NA	NA	NA	NA
G6P91_RS15250	dinI	DNA damage-inducible protein I	WP_001217754.1	MFS_only	NA	NA	NA	NA	NA	NA	NA	NA	NA	326.3	122.774	244.891	-1.40775	-1.34396	0.226665	-6.21071	5.27e-10	3.2e-08
G6P91_RS15450	putA	trifunctional transcriptional regulator/proline dehydrogenase/L-glutamate gamma-semialdehyde dehydrogenase	WP_001295947.1	MFS_only	NA	NA	NA	NA	NA	NA	NA	NA	NA	3356.83	774.644	2323.96	-2.11437	-2.02258	0.31735	-6.66256	2.69e-11	2.11e-09
G6P91_RS15510	agp	bifunctional glucose-1-phosphatase/inositol phosphatase	WP_001044302.1	MFS_only	NA	NA	NA	NA	NA	NA	NA	NA	NA	3097.75	957.304	2241.57	-1.69302	-1.61277	0.270118	-6.26771	3.66e-10	2.4e-08
G6P91_RS15585	appA	bifunctional acid phosphatase/4-phytase	WP_001295941.1	FTP_only	515.043	222.577	368.81	-1.21206	-1.17613	0.161449	-7.5074	6.03e-14	1.77e-12	NA	NA	NA	NA	NA	NA	NA	NA	NA
G6P91_RS15595	appB	cytochrome d ubiquinol oxidase subunit II	WP_000460803.1	FTP_only	547.32	258.126	402.723	-1.08539	-1.05062	0.153706	-7.06147	1.65e-12	4.3e-11	NA	NA	NA	NA	NA	NA	NA	NA	NA
G6P91_RS15600	appC	cytochrome bd-II oxidase subunit 1	WP_000263563.1	FTP_only	1058.01	512.726	785.366	-1.04599	-1.0111	0.152456	-6.86097	6.84e-12	1.6e-10	NA	NA	NA	NA	NA	NA	NA	NA	NA
G6P91_RS15700	sulA	SOS-induced cell division inhibitor SulA	WP_000288707.1	MFS_only	NA	NA	NA	NA	NA	NA	NA	NA	NA	6252.48	1135.33	4205.62	-2.46096	-2.42952	0.199971	-12.3066	8.35e-35	3.27e-32
G6P91_RS16345	hyp	hypothetical protein	WP_000193205.1	MFS_only	NA	NA	NA	NA	NA	NA	NA	NA	NA	374.87	999.821	624.853	1.41394	1.33808	0.24888	5.68122	1.34e-08	6.04e-07
G6P91_RS16615	hcp	hydroxylamine reductase	WP_000458841.1	MFS_only	NA	NA	NA	NA	NA	NA	NA	NA	NA	127.68	368.025	223.815	1.52798	1.47263	0.219481	6.96178	3.36e-12	3.29e-10
G6P91_RS16870	ybiV	sugar-phosphatase YbiV	WP_000114256.1	FTP_only	448.656	205.215	326.936	-1.12961	-1.07526	0.193437	-5.83965	5.23e-09	8.16e-08	NA	NA	NA	NA	NA	NA	NA	NA	NA
G6P91_RS16925	glnH	glutamine ABC transporter substrate-binding protein GlnH	WP_000843866.1	MFS_only	NA	NA	NA	NA	NA	NA	NA	NA	NA	2030.3	790.52	1534.39	-1.36069	-1.30046	0.217367	-6.25986	3.85e-10	2.47e-08
G6P91_RS17215	ybgS	YbgS-like family protein	WP_000784348.1	FTP_only	1258.74	567.721	913.231	-1.14847	-1.09808	0.187097	-6.13838	8.34e-10	1.43e-08	NA	NA	NA	NA	NA	NA	NA	NA	NA
G6P91_RS17355	sdhB	succinate dehydrogenase iron-sulfur subunit SdhB	WP_001235263.1	MFS_only	NA	NA	NA	NA	NA	NA	NA	NA	NA	1582.63	569.807	1177.5	-1.47217	-1.38978	0.259828	-5.66593	1.46e-08	6.55e-07
G6P91_RS17360	sdhA	succinate dehydrogenase flavoprotein subunit	WP_000775540.1	MFS_only	NA	NA	NA	NA	NA	NA	NA	NA	NA	3461.8	1068.73	2504.57	-1.69452	-1.59874	0.293957	-5.76451	8.19e-09	4.12e-07
G6P91_RS17380	gltA	citrate synthase	WP_000785832.1	MFS_only	NA	NA	NA	NA	NA	NA	NA	NA	NA	3910.88	1423.05	2915.75	-1.45773	-1.37701	0.255673	-5.70153	1.19e-08	5.58e-07
G6P91_RS17520	potE	putrescine-ornithine antiporter	WP_000075845.1	MFS_only	NA	NA	NA	NA	NA	NA	NA	NA	NA	1153.16	357.807	835.018	-1.68589	-1.58471	0.301166	-5.59789	2.17e-08	9.12e-07
G6P91_RS17725	gltI	glutamate/aspartate ABC transporter substrate-binding protein GltI	WP_001295870.1	MFS_only	NA	NA	NA	NA	NA	NA	NA	NA	NA	1604.83	349.648	1102.76	-2.19589	-2.13377	0.266463	-8.24089	1.71e-16	2.73e-14
G6P91_RS17840	lipB	lipoyl(octanoyl) transferase LipB	WP_000284040.1	MFS_only	NA	NA	NA	NA	NA	NA	NA	NA	NA	801.65	2470.93	1469.36	1.6235	1.55826	0.243544	6.66616	2.63e-11	2.1e-09
G6P91_RS17845	hyp	YbeF family transcriptional regulator	NA	MFS_only	NA	NA	NA	NA	NA	NA	NA	NA	NA	61.41	775.56	347.067	3.65667	3.60972	0.297251	12.3016	8.88e-35	3.27e-32
G6P91_RS17850	lipA	lipoyl synthase	WP_000042632.1	FTP_only	10565.4	4674.73	7620.08	-1.17639	-1.15739	0.116452	-10.1019	5.42e-24	3.46e-22	NA	NA	NA	NA	NA	NA	NA	NA	NA
G6P91_RS17880	dcuC	anaerobic C4-dicarboxylate transporter DcuC	WP_000955057.1	FTP_only	1714.34	5499.44	3606.89	1.68128	1.66045	0.140251	11.9876	4.12e-33	3.33e-31	NA	NA	NA	NA	NA	NA	NA	NA	NA
G6P91_RS18100	hyp	D-ribose ABC transporter substrate-binding protein	WP_000776799.1	FTP_only	174.028	458.586	316.307	1.39558	1.36441	0.159044	8.77478	1.71e-18	6.89e-17	NA	NA	NA	NA	NA	NA	NA	NA	NA
G6P91_RS18105	hyp	DUF2291 domain-containing protein	WP_000359102.1	FTP_only	51.0174	137.156	94.0867	1.41428	1.34676	0.23305	6.06857	1.29e-09	2.17e-08	NA	NA	NA	NA	NA	NA	NA	NA	NA
G6P91_RS18110	hyp	sugar ABC transporter ATP-binding protein	WP_000937457.1	FTP_only	111.357	254.866	183.111	1.1888	1.14371	0.180605	6.5823	4.63e-11	9.68e-10	NA	NA	NA	NA	NA	NA	NA	NA	NA
G6P91_RS18450	ybaT	amino acid permease	WP_000982162.1	FTP_only	1675.83	485.953	1080.89	-1.78636	-1.76333	0.149201	-11.9728	4.93e-33	3.91e-31	NA	NA	NA	NA	NA	NA	NA	NA	NA
G6P91_RS18455	glsA	glutaminase A	WP_000883041.1	FTP_only	2262.08	548.998	1405.54	-2.04357	-2.0216	0.154017	-13.2685	3.53e-40	3.31e-38	NA	NA	NA	NA	NA	NA	NA	NA	NA
G6P91_RS19310	rclA	reactive chlorine resistance oxidoreductase RclA	WP_001046304.1	MFS_only	NA	NA	NA	NA	NA	NA	NA	NA	NA	39.53	636.716	278.402	4.00811	3.97619	0.256333	15.6363	4.12e-55	2.19e-52
G6P91_RS19315	rclB	reactive chlorine resistance periplasmic protein RclB	WP_000474088.1	MFS_only	NA	NA	NA	NA	NA	NA	NA	NA	NA	2.65	471.133	190.044	7.46828	7.38486	0.565068	13.2166	7.04e-40	3.06e-37
G6P91_RS19320	rclC	reactive chlorine species resistance protein RclC	WP_001295800.1	MFS_only	NA	NA	NA	NA	NA	NA	NA	NA	NA	16.96	3711.27	1494.68	7.77364	7.75394	0.280526	27.711	5.15e-169	2.47e-165
G6P91_RS19810	fadE	acyl-CoA dehydrogenase FadE	WP_000973095.1	MFS_only	NA	NA	NA	NA	NA	NA	NA	NA	NA	2609.58	739.909	1861.71	-1.8176	-1.75148	0.25224	-7.20584	5.77e-13	6.28e-11
G6P91_RS20310	gcd	quinoprotein glucose dehydrogenase	WP_001295777.1	FTP_only	2824.23	888.449	1856.34	-1.66868	-1.61264	0.22473	-7.42527	1.13e-13	3.24e-12	NA	NA	NA	NA	NA	NA	NA	NA	NA
G6P91_RS20445	guaC	GMP reductase	WP_001217320.1	FTP_only	9837.47	1661.39	5749.43	-2.56588	-2.55047	0.14532	-17.6567	9.04e-70	1.81e-67	NA	NA	NA	NA	NA	NA	NA	NA	NA
G6P91_RS20675	araC	arabinose operon transcriptional regulator AraC	WP_001295762.1	MFS_only	NA	NA	NA	NA	NA	NA	NA	NA	NA	1520.34	566.444	1138.78	-1.42255	-1.36052	0.223989	-6.35096	2.14e-10	1.51e-08
G6P91_RS20685	araA	L-arabinose isomerase	WP_000151734.1	FTP_only	235.737	599.347	417.542	1.34286	1.30065	0.182045	7.37651	1.62e-13	4.58e-12	NA	NA	NA	NA	NA	NA	NA	NA	NA
G6P91_RS20690	araD	L-ribulose-5-phosphate 4-epimerase	WP_000888692.1	FTP_only	81.9749	202.894	142.435	1.30221	1.25078	0.198374	6.56441	5.22e-11	1.09e-09	NA	NA	NA	NA	NA	NA	NA	NA	NA
G6P91_RS20845	hyp	DUF805 domain-containing protein	WP_000220881.1	FTP_only	553.749	1291.8	922.773	1.22243	1.19667	0.13842	8.83134	1.03e-18	4.32e-17	NA	NA	NA	NA	NA	NA	NA	NA	NA
G6P91_RS20850	rihC	ribonucleoside hydrolase RihC	WP_000550598.1	FTP_only	2238.73	5959.98	4099.36	1.4125	1.38818	0.147979	9.54529	1.36e-21	7.43e-20	NA	NA	NA	NA	NA	NA	NA	NA	NA
G6P91_RS20920	hyp	outer membrane protein OmpK	WP_001274833.1	MFS_only	NA	NA	NA	NA	NA	NA	NA	NA	NA	73.09	262.407	148.818	1.84604	1.74591	0.315004	5.86038	4.62e-09	2.46e-07
G6P91_RS21245	lgoT	MFS transporter	WP_000410144.1	FTP_only	75.7728	191.458	133.615	1.33335	1.27793	0.207345	6.43061	1.27e-10	2.45e-09	NA	NA	NA	NA	NA	NA	NA	NA	NA
G6P91_RS21255	btsT	pyruvate/proton symporter BtsT	WP_001295524.1	MFS_only	NA	NA	NA	NA	NA	NA	NA	NA	NA	307.68	2013.37	989.957	2.7108	2.64384	0.307732	8.80895	1.26e-18	2.63e-16
G6P91_RS21365	yjiH	nucleoside recognition domain-containing protein	WP_001295597.1	FTP_only	1716.53	53.0198	884.774	-5.01689	-4.94387	0.422295	-11.8801	1.5e-32	1.17e-30	NA	NA	NA	NA	NA	NA	NA	NA	NA
G6P91_RS21370	yjiG	YjiG family protein	WP_000211971.1	FTP_only	1105.73	37.1071	571.417	-4.8957	-4.87786	0.208428	-23.4887	5.33e-122	2.45e-119	NA	NA	NA	NA	NA	NA	NA	NA	NA
G6P91_RS21375	iadA	beta-aspartyl-peptidase	WP_000568416.1	FTP_only	5233.49	724.654	2979.07	-2.85228	-2.84273	0.117433	-24.2886	2.58e-130	1.98e-127	NA	NA	NA	NA	NA	NA	NA	NA	NA
G6P91_RS21380	hypT	hypochlorite stress DNA-binding transcriptional regulator HypT	WP_000340758.1	FTP_only	819.481	168.207	493.844	-2.28413	-2.26264	0.16022	-14.2562	4.1e-46	4.6e-44	NA	NA	NA	NA	NA	NA	NA	NA	NA
G6P91_RS21405	uxuB	fructuronate reductase	WP_000208194.1	FTP_only	518.028	1452.71	985.367	1.48706	1.44725	0.183564	8.10104	5.45e-16	1.96e-14	NA	NA	NA	NA	NA	NA	NA	NA	NA
G6P91_RS21410	uxuA	mannonate dehydratase	WP_000438582.1	FTP_only	457.527	1268.31	862.917	1.47197	1.44573	0.148915	9.88466	4.85e-23	2.86e-21	NA	NA	NA	NA	NA	NA	NA	NA	NA
G6P91_RS08395	hyp	IS6-like element IS26 family transposase	WP_001067855.1	Both	7.82604	151.234	79.5299	4.27876	4.21501	0.37354	11.4546	2.23e-30	1.68e-28	11.65	104.164	48.6586	3.16005	3.04374	0.432153	7.31234	2.63e-13	2.93e-11
G6P91_RS21485	nanM	N-acetylneuraminate epimerase	WP_001295733.1	MFS_only	NA	NA	NA	NA	NA	NA	NA	NA	NA	121.39	552.551	293.856	2.18882	2.06785	0.371543	5.89115	3.84e-09	2.09e-07
G6P91_RS21490	nanS	sialate O-acetylesterase	WP_000991462.1	MFS_only	NA	NA	NA	NA	NA	NA	NA	NA	NA	45.96	327.398	158.536	2.83643	2.72524	0.401923	7.05715	1.7e-12	1.73e-10
G6P91_RS21510	topAI	YjhX family toxin	WP_001054379.1	FTP_only	123.955	261.975	192.965	1.07985	1.03186	0.180892	5.9696	2.38e-09	3.84e-08	NA	NA	NA	NA	NA	NA	NA	NA	NA
G6P91_RS02935	garP	galactarate/glucarate/glycerate transporter GarP	WP_000599651.1	Both	50.937	139.237	95.0869	1.46039	1.37688	0.260646	5.60296	2.11e-08	2.95e-07	1809.61	163.525	1151.18	-3.46075	-3.40564	0.311541	-11.1085	1.14e-28	3.64e-26
G6P91_RS21545	sgcC	PTS sugar transporter subunit IIC SgcC	WP_000460845.1	MFS_only	NA	NA	NA	NA	NA	NA	NA	NA	NA	862.61	182.998	590.764	-2.23129	-2.13655	0.328569	-6.79093	1.11e-11	9.71e-10
G6P91_RS21880	rbsK	ribokinase	WP_000350265.1	FTP_only	228.896	649.005	438.95	1.50243	1.47116	0.163607	9.18313	4.19e-20	2.01e-18	NA	NA	NA	NA	NA	NA	NA	NA	NA
G6P91_RS21885	fucP	L-fucose:H+ symporter permease	WP_000998348.1	FTP_only	389.848	959.953	674.9	1.29759	1.25272	0.185428	6.99782	2.6e-12	6.43e-11	NA	NA	NA	NA	NA	NA	NA	NA	NA
G6P91_RS21950	hyp	transposase DNA-binding-containing protein	NA	MFS_only	NA	NA	NA	NA	NA	NA	NA	NA	NA	55.94	233.436	126.938	2.05918	1.98786	0.279774	7.36017	1.84e-13	2.1e-11
G6P91_RS22350	ulaA	PTS ascorbate transporter subunit IIC	WP_000404887.1	FTP_only	127.301	305.725	216.513	1.25895	1.19949	0.210424	5.98289	2.19e-09	3.57e-08	NA	NA	NA	NA	NA	NA	NA	NA	NA
G6P91_RS00720	xylF	D-xylose ABC transporter substrate-binding protein	WP_001296518.1	Both	24.4083	85.2338	54.8211	1.78773	1.68146	0.31799	5.62197	1.89e-08	2.68e-07	247.19	68.0211	175.525	-1.84647	-1.75417	0.300837	-6.13778	8.37e-10	5.01e-08
G6P91_RS22375	yjfN	DUF1471 family protease activator YjfN	WP_000811566.1	FTP_only	567.768	1313.98	940.873	1.20967	1.15543	0.199055	6.07705	1.22e-09	2.07e-08	NA	NA	NA	NA	NA	NA	NA	NA	NA
G6P91_RS22430	purA	adenylosuccinate synthase	WP_000527954.1	FTP_only	38247.6	12347.8	25297.7	-1.63115	-1.61525	0.119017	-13.7052	9.45e-43	9.45e-41	NA	NA	NA	NA	NA	NA	NA	NA	NA
G6P91_RS22670	hyp	phosphoethanolamine transferase	WP_001535067.1	FTP_only	153.208	321.771	237.49	1.06551	1.02432	0.167386	6.36561	1.95e-10	3.64e-09	NA	NA	NA	NA	NA	NA	NA	NA	NA
G6P91_RS22890	hyp	cytochrome b/b6 domain-containing protein	NA	FTP_only	76.0131	188.976	132.495	1.3169	1.25688	0.214323	6.14446	8.02e-10	1.39e-08	NA	NA	NA	NA	NA	NA	NA	NA	NA
G6P91_RS23135	hyp	hypothetical protein	WP_000816188.1	MFS_only	NA	NA	NA	NA	NA	NA	NA	NA	NA	449.96	1368.19	817.25	1.60356	1.51577	0.279951	5.728	1.02e-08	4.85e-07
G6P91_RS23145	hyp	50S ribosome-binding GTPase	WP_000010416.1	MFS_only	NA	NA	NA	NA	NA	NA	NA	NA	NA	14.36	184.724	82.5032	3.69255	3.60273	0.410944	8.98553	2.58e-19	5.61e-17
G6P91_RS23150	hyp	WYL domain-containing protein	WP_001282919.1	MFS_only	NA	NA	NA	NA	NA	NA	NA	NA	NA	6.31	82.9903	36.981	3.72229	3.56398	0.544122	6.84091	7.87e-12	7.11e-10
G6P91_RS23340	melR	transcriptional regulator MelR	WP_001090768.1	MFS_only	NA	NA	NA	NA	NA	NA	NA	NA	NA	896.96	365.183	684.247	-1.29362	-1.22389	0.230727	-5.6067	2.06e-08	8.82e-07
G6P91_RS21480	nanC	N-acetylneuraminic acid outer membrane channel NanC	WP_001295734.1	Both	11.1314	78.3002	44.7158	2.83362	2.70899	0.421247	6.72675	1.73e-11	3.84e-10	46.43	423.552	197.28	3.19248	3.09292	0.402939	7.92299	2.32e-15	3.37e-13
G6P91_RS23490	alsB	D-allose transporter substrate-binding protein	WP_001523708.1	FTP_only	205.232	687.006	446.119	1.74049	1.7076	0.177758	9.7914	1.23e-22	6.96e-21	NA	NA	NA	NA	NA	NA	NA	NA	NA
G6P91_RS23495	alsA	D-allose ABC transporter ATP-binding protein AlsA	WP_000235245.1	FTP_only	40.7032	192.542	116.623	2.24285	2.18752	0.255621	8.77412	1.72e-18	6.89e-17	NA	NA	NA	NA	NA	NA	NA	NA	NA
G6P91_RS23500	alsC	D-allose ABC transporter permease	WP_000507111.1	FTP_only	28.3948	97.3967	62.8958	1.77803	1.70096	0.271526	6.54826	5.82e-11	1.2e-09	NA	NA	NA	NA	NA	NA	NA	NA	NA
G6P91_RS23505	alsE	D-allulose-6-phosphate 3-epimerase	WP_001296654.1	FTP_only	35.9507	107.021	71.4857	1.57123	1.47953	0.280915	5.59324	2.23e-08	3.09e-07	NA	NA	NA	NA	NA	NA	NA	NA	NA
G6P91_RS23630	hyp	LrgB family protein	WP_001273403.1	MFS_only	NA	NA	NA	NA	NA	NA	NA	NA	NA	171.48	475.125	292.937	1.46858	1.3963	0.245351	5.98561	2.16e-09	1.24e-07
G6P91_RS23850	malM	maltose operon protein MalM	WP_001296635.1	FTP_only	1031.43	7123.48	4077.46	2.78795	2.76961	0.163368	17.0654	2.68e-65	4.75e-63	NA	NA	NA	NA	NA	NA	NA	NA	NA
G6P91_RS23855	lamB	maltoporin LamB	WP_000973666.1	FTP_only	20048.2	44622	32335.1	1.15427	1.10751	0.178688	6.4597	1.05e-10	2.07e-09	NA	NA	NA	NA	NA	NA	NA	NA	NA
G6P91_RS23860	malK	maltose/maltodextrin ABC transporter ATP-binding protein MalK	WP_000179165.1	FTP_only	3456.98	18536.2	10996.6	2.42272	2.40187	0.164142	14.7599	2.66e-49	3.3e-47	NA	NA	NA	NA	NA	NA	NA	NA	NA
G6P91_RS23870	malF	maltose ABC transporter permease MalF	WP_001296633.1	FTP_only	1839	8619.16	5229.08	2.22866	2.20523	0.168635	13.2158	7.11e-40	6.54e-38	NA	NA	NA	NA	NA	NA	NA	NA	NA
G6P91_RS23875	malG	maltose ABC transporter permease MalG	WP_001252058.1	FTP_only	946.939	3192.33	2069.63	1.75321	1.7126	0.197853	8.86118	7.92e-19	3.37e-17	NA	NA	NA	NA	NA	NA	NA	NA	NA
G6P91_RS24055	zraS	two-component system sensor histidine kinase ZraS	WP_001211906.1	FTP_only	221.186	479.049	350.117	1.11314	1.07611	0.160898	6.91827	4.57e-12	1.1e-10	NA	NA	NA	NA	NA	NA	NA	NA	NA
G6P91_RS24060	zraP	zinc resistance sensor/chaperone ZraP	WP_001296714.1	FTP_only	210.637	28.7692	119.703	-2.87112	-2.80721	0.304575	-9.42664	4.23e-21	2.21e-19	NA	NA	NA	NA	NA	NA	NA	NA	NA
G6P91_RS24095	rsd	sigma D regulator	WP_000934300.1	MFS_only	NA	NA	NA	NA	NA	NA	NA	NA	NA	1049.1	402.07	790.286	-1.38198	-1.30892	0.239967	-5.75903	8.46e-09	4.14e-07
G6P91_RS24340	ptsP	phosphoenolpyruvate--protein phosphotransferase	WP_001185130.1	FTP_only	182.206	448.396	315.301	1.30049	1.24289	0.209318	6.21297	5.2e-10	9.27e-09	NA	NA	NA	NA	NA	NA	NA	NA	NA
G6P91_RS24365	katG	catalase/peroxidase HPI	WP_001296626.1	MFS_only	NA	NA	NA	NA	NA	NA	NA	NA	NA	2908.16	1322.02	2273.7	-1.13663	-1.07964	0.200684	-5.66379	1.48e-08	6.57e-07
G6P91_RS24450	glpF	glycerol uptake facilitator protein GlpF	WP_000084268.1	FTP_only	546.126	1474.16	1010.14	1.43144	1.39243	0.17929	7.98393	1.42e-15	4.86e-14	NA	NA	NA	NA	NA	NA	NA	NA	NA
G6P91_RS24455	glpK	glycerol kinase GlpK	WP_000136804.1	FTP_only	1573.46	3743.11	2658.29	1.25001	1.21792	0.155402	8.0437	8.72e-16	3.08e-14	NA	NA	NA	NA	NA	NA	NA	NA	NA
G6P91_RS24635	hyp	hypothetical protein	WP_001296612.1	FTP_only	306.905	647.534	477.22	1.07712	1.05009	0.136433	7.89487	2.91e-15	9.83e-14	NA	NA	NA	NA	NA	NA	NA	NA	NA
G6P91_RS24835	fadB	fatty acid oxidation complex subunit alpha FadB	WP_000965911.1	MFS_only	NA	NA	NA	NA	NA	NA	NA	NA	NA	870.33	202.848	603.34	-2.09902	-2.02662	0.281158	-7.46564	8.29e-14	9.93e-12
G6P91_RS24895	rmuC	DNA recombination protein RmuC	WP_000347720.1	MFS_only	NA	NA	NA	NA	NA	NA	NA	NA	NA	1383.3	661.273	1094.49	-1.06355	-1.00972	0.188349	-5.64673	1.64e-08	7.06e-07
G6P91_RS24900	hyp	IclR family transcriptional regulator	WP_000852398.1	FTP_only	209.101	490.811	349.956	1.23106	1.19747	0.158018	7.7906	6.67e-15	2.18e-13	NA	NA	NA	NA	NA	NA	NA	NA	NA
G6P91_RS24905	hyp	2-dehydro-3-deoxygalactonokinase	WP_001117531.1	FTP_only	258.104	555.438	406.771	1.10622	1.07397	0.150282	7.36094	1.83e-13	5.12e-12	NA	NA	NA	NA	NA	NA	NA	NA	NA
G6P91_RS24910	hyp	2-dehydro-3-deoxy-6-phosphogalactonate aldolase	WP_001116473.1	FTP_only	95.3	255.648	175.474	1.41381	1.35738	0.213666	6.61691	3.67e-11	7.77e-10	NA	NA	NA	NA	NA	NA	NA	NA	NA
G6P91_RS24915	hyp	tripartite tricarboxylate transporter substrate binding protein	WP_000589797.1	FTP_only	215.735	508.42	362.077	1.23674	1.20239	0.160174	7.72126	1.15e-14	3.68e-13	NA	NA	NA	NA	NA	NA	NA	NA	NA
G6P91_RS24920	hyp	tripartite tricarboxylate transporter TctB family protein	WP_001093393.1	FTP_only	65.7944	157.887	111.841	1.26093	1.20383	0.206398	6.10923	1e-09	1.71e-08	NA	NA	NA	NA	NA	NA	NA	NA	NA
G6P91_RS25285	ilvC	ketol-acid reductoisomerase	WP_001296589.1	FTP_only	8237.24	3494.38	5865.81	-1.23725	-1.19642	0.172709	-7.16382	7.85e-13	2.11e-11	NA	NA	NA	NA	NA	NA	NA	NA	NA
G6P91_RS25395	rbsB	ribose ABC transporter substrate-binding protein RbsB	WP_001056273.1	FTP_only	1670.64	4018.36	2844.5	1.266	1.2321	0.160472	7.88923	3.04e-15	1.01e-13	NA	NA	NA	NA	NA	NA	NA	NA	NA
G6P91_RS25430	asnA	aspartate--ammonia ligase	WP_000845115.1	FTP_only	488.151	184.659	336.405	-1.40105	-1.35695	0.187306	-7.48	7.43e-14	2.16e-12	NA	NA	NA	NA	NA	NA	NA	NA	NA
G6P91_RS25600	mdtL	multidrug efflux MFS transporter MdtL	WP_000085967.1	FTP_only	61.9388	207.232	134.586	1.73882	1.67471	0.246093	7.06569	1.6e-12	4.2e-11	NA	NA	NA	NA	NA	NA	NA	NA	NA
G6P91_RS25605	tnaB	low affinity tryptophan permease TnaB	WP_000132074.1	FTP_only	3851.7	18424.2	11138	2.25805	2.13099	0.392615	5.75131	8.86e-09	1.34e-07	NA	NA	NA	NA	NA	NA	NA	NA	NA
G6P91_RS25610	tnaA	tryptophanase	WP_001296579.1	MFS_only	NA	NA	NA	NA	NA	NA	NA	NA	NA	14438.3	563.582	8888.43	-4.67849	-4.41919	0.751347	-6.2268	4.76e-10	2.92e-08
G6P91_RS23350	adiY	DNA-binding transcriptional activator AdiY	WP_001217059.1	Both	149.02	57.4947	103.257	-1.38243	-1.30055	0.252048	-5.4848	4.14e-08	5.57e-07	33.01	298.724	139.293	3.17603	3.09488	0.363315	8.74179	2.29e-18	4.58e-16
G6P91_RS25985	hyp	HNH endonuclease	NA	MFS_only	NA	NA	NA	NA	NA	NA	NA	NA	NA	4.68	71.9643	31.5965	3.95391	3.72511	0.66895	5.91061	3.41e-09	1.88e-07

## Sheet: Table_S8
Table S2: Primers and Probes for qPCR and qRT-PCR
Gene	Foward Primer	Reverse Primer	Probe
blaCTX-M	5’ –ACCGAGCCGACGTTAAACAC – 3’	5’ – TGCCCGAGGTGAAGTGGTAT – 3’	CATTCCGGGCGATCCGCG
blaOXA-1	5’ – AAAACCCCCAAAGGAATGG – 3’	5’ – AAACCCAAACAACAGAAAATTG – 3’	CTGGAACAGCAATCATACACCAAAGACGTG
rpsL	5’ – AACCACGTGCTCGCAAAGTT – 3’	5’ – GTTTTTGCGGGCATGCTT – 3’	CGAAAAGCAACGTGCCTGCGC
IS26 transposase	5’ – TCCCGCGATTCATCAACAC – 3’	5’ – CGCGTTTGAGCAGAGCAA – 3’	ATAAAGCGCCCGCCTATGGTCGC
